# Supplementary material for: Accuracy of information on the underlying cause of death: An analysis in Colombia during the COVID-19 pandemic in 2021
Source: PLoS One. 2025 May 20;20(5):e0320466. doi: 10.1371/journal.pone.0320466 (PMC12092014; doi:10.1371/journal.pone.0320466)
Supplement: S2 File — (XLSX) [file pone.0320466.s002.xlsx]

## Sheet: DB
ID	A_DEATH	PLA_DEATH	TYPE_DEFUN	YEAR	CAUSE_MULT	C_UND1	CHA_CIE10	CAU_HOMOL	GRU_AY1	GAGE_O	CAUSE_667	NECRO	RECORD	CODE	INT_REL	C_DE	C_DEA	C_DEAT	C_DEAH	C_DEATHE	C_UND1	CHA_CIE10S
3043	1	1	2	2021	R572/A498 B961/N390/E119*C61 I678 I10	E116	4	041	22	70-79	601	NO	SI	NO	NO	R688	N189			U089	N189	14
3103	1	1	2	2021	I499/I710/K439/I674	I710	9	057	18	50-59	309	NO	SI	NO	NO	R578	I619	I64	I10		I619	9
3105	1	1	2	2021	I469/C64/C780/C787*I10	C64	2	030	20	60-69	211	NO	SI	NO	NO	J960	C780	C64		E149	C64	2
3104	1	1	2	2021	J960/J384/J931/I10*I10	J384	10	062	22	70-79	606	NO	SI	NO	NO	R570	I219	I509	I10	I499	I219	9
3102	1	1	2	2021	J969/I269/J159/U072	U072	22	010	14	30-39	109	NO	SI	SI	NO	J960	J189	U071		E669	U071	22
3010	1	1	2	2021	J80/J189*U071 I10	U071	22	010	21	60-69	109	NO	SI	NO	NO	I490	J80	J189		Z038	J189	10
3009	1	1	2	2021	J189/N189/A169	A169	1	002	19	50-59	102	NO	SI	SI	NO	R572	J189 Y95			Z730	J189	10
5041	1	1	2	2021	R688/C799/C61*K746 I714	C61	2	028	21	60-69	210	NO	SI	SI	NO	K746	C780			C61	C61	2
5039	1	1	2	2021	R092/J969/J449/I10	J449	10	060	27	80+	605	NO	SI	SI	NO	J159	J441			I10	J440	10
5040	1	1	2	2021	R572/J690/E119*I694	E119	4	041	23	70-79	601	NO	SI	SI	NO	J690	J189	I619	I619	E119	I619	9
5042	1	1	2	2021	J80/J841*I10 N189	J841	10	062	21	60-69	606	NO	SI	SI	SI	R100	S711	S710		N189 B572	X590	20
4003	1	1	2	2021	J960/J189/C349	C349	2	020	19	50-59	204	NO	SI	SI	NO	R572	J180	N390	C780	C762 D649 Z038	C762	2
4004	1	3	2	2021	I469/R688/R572/I742*U072	I742	9	058	25	80+	309	NO	SI	SI	NO	I269	I742			C509 E785 F03 M758 Z038	C509	2
4032	1	1	2	2021	E889/A419/R688	A419	1	005	05	0 a 9	106	NO	SI	SI	NO	J960	P249	E86	A099		P249	16
5048	1	1	2	2021	R571/K922/N185/I10*D649 I959	I120	9	050	26	80+	302	NO	SI	SI	NO	D649 I959	K922			N189,Z492	N189	14
2124	1	3	2	2021	J969/T175*C819 I10 J449	C819	2	036	25	80+	213	NO	SI	NO	NO	J960	C819			I10 J449 J459 C469	C819	2
4005	1	1	2	2021	U071/J189/J984/E119*I10	U071	22	010	24	80+	109	NO	SI	SI	NO	J960	J129	U071		I10 E119 N189 E039 C349	U071	22
4001	1	1	2	2021	A169/E149/J969	A169	1	002	18	50-59	102	NO	SI	SI	NO	J969	U072	A162		E119 B54	U072	22
4007	1	1	2	2021	J969/C33/J449*J449	C33	2	020	23	70-79	204	NO	SI	SI	NO	J960	J180	J449	C341	I10 J449 D649 Z038	J440	10
6076	1	3	2	2021	I469/R570/C799/C250*C799	C250	2	017	20	60-69	203	NO	NO	NO	SI	C259					C259	2
6071	1	1	2	2021	R578/I620/I10/I10*I10 E669	I620	9	055	22	70-79	307	NO	SI	NO	NO	I678	S065	S097,W19		I10 N19	W19	20
3139	1	1	2	2021	R688/C780/C762*A150	C762	2	033	20	60-69	214	NO	SI	SI	NO	J80	J159			D649	J159	10
3140	1	1	2	2021	N179/R572/J960/J159	J159	10	059	20	60-69	108	NO	SI	SI	NO	R572	A419	J159		J984	J984	10
3101	1	1	2	2021	I469/R688/R572/A162*J90 E43	A162	1	002	12	20-29	102	NO	SI	NO	NO	J80	J90	J189	A162	Z038	A162	1
3141	1	1	2	2021	I469/I674/C763 C780	C763	2	033	16	40-49	214	NO	SI	NO	NO	R578	I639	I10	I10	C763	I639	9
3008	1	1	2	2021	J969/A419/J189/J81	J81	10	062	10	10 a 19	606	NO	SI	NO	NO	J969	N059	A419	L031		N059	14
3130	1	1	2	2021	R688/J189 R571/J181/E878*E46	E46	4	042	06	0 a 9	602	NO	SI	SI	NO	R572	A419	J189		P073	J189	10
5019	2	1	2	2021	E872/E141/E149*A419	E141	4	041	24	80+	601	NO	SI	NO	NO	N390	N390	E119		I64	E117	4
5112	1	1	2	2021	R578/I64/I10	I64	9	055	20	60-69	307	NO	SI	SI	NO	I639	I10	I10			I639	9
5035	1	1	2	2021	J969/I219/I10*N189	I219	9	051	28	80+	303	NO	SI	NO	SI	I10	I10				I10	9
5030	1	3	2	2021	R688/R572/A169/B24	B200	1	009	14	30-39	107	NO	SI	SI	NO	E43	A199	B24		F329	B200	1
5024	1	1	2	2021	R571/D589/D589	D589	3	039	09	0 a 9	614	NO	SI	SI	NO	D649	D594 B99	B349	D591		D591	3
5025	1	1	2	2021	J969/J189/J180/U071	U071	22	010	19	50-59	109	NO	SI	SI	NO	J180	U071			E669	U071	22
5037	1	3	2	2021	J969/J80/U071	U071	22	010	24	80+	109	NO	NO	SI	SI	J180	U071				U071	22
5027	2	1	2	2021	R960/I219	I219	9	051	21	60-69	303	NO	SI	NO	NO	I219					I219	9
5028	2	1	2	2021	R570/I219/I200/I10	I219	9	051	20	60-69	303	NO	SI	NO	NO	R570					R99	18
5113	2	1	2	2021	R572/A419/J969/U072*E039	U072	22	010	20	60-69	109	NO	SI	NO	NO	I219				E059	I219	9
5033	2	1	2	2021	T175/R568/R568*G809	G809	6	047	11	10 a 19	604	NO	SI	NO	NO	J960	J189			G809 I10 R568	G809	6
5026	1	3	2	2021	R570/I219/I251	I219	9	051	22	70-79	303	NO	SI	NO	NO	I10				E149	I10	9
5029	1	3	2	2021	C169	C169	2	013	17	40-49	201	NO	SI	SI	NO	J180	U071			C169	U071	22
5021	1	1	2	2021	R570/I219/I10*E109	I219	9	051	20	60-69	303	NO	SI	NO	NO	I219	I259 Z955	I10		E109	I219	9
5031	1	3	2	2021	I469/I219*G309	I219	9	051	23	70-79	303	NO	SI	NO	SI	G20					G20	6
5036	1	1	2	2021	J969/I258/I509/I10*E149 D649	I258	9	051	24	80+	303	NO	SI	SI	NO	D649	K922			I10	K922	11
7083	1	1	2	2021	P285/Q249	Q249	17	087	01	0 a 9	613	NO	SI	SI	NO	p2208	Q249				Q249	17
7094	1	1	2	2021	R572/J180/U071	U071	22	010	25	80+	109	NO	SI	NO	NO	J189	J180	U071		N390 I10	U071	22
7100	1	3	2	2021	J960/T175/U071 J189	U071	22	010	16	40-49	109	NO	SI	SI	SI	J960	U071			I519 J459 E669	U071	22
7103	1	1	2	2021	R688/J969/E872/J449*E43 Z038	J449	10	060	24	80+	605	NO	SI	NO	NO	J189	J159	J441 J440		M069 H409 Z038	J440	10
3042	1	1	2	2021	K729/R688	K729	11	066	23	70-79	609	NO	SI	NO	NO	I219	I10			F102	I219	9
3027	1	1	2	2021	I269/I509/B572	B572	1	003	21	60-69	103	NO	SI	NO	NO	I269	I509	B572		F172	B572	1
3049	1	1	2	2021	I219/R090/U071 J180/U071*I10 I259 E669	U071	22	010	22	70-79	109	NO	SI	NO	NO	J80	J129	U071		E149	U071	22
3058	1	1	2	2021	R572/J189/A498/U071	U071	22	010	15	30-39	109	NO	SI	NO	NO	I469	J960	J129	U071	I10	U071	22
3048	1	1	2	2021	J189/N390/N189/I10	I120	9	050	25	80+	302	NO	SI	NO	NO	R572	A419	J189		I219	J189	10
3028	1	1	2	2021	R578/G936/I678*I10	I678	9	055	21	60-69	307	NO	SI	NO	NO	J969	I639			E149	I639	9
3053	1	3	2	2021	I461/I219/I10	I219	9	051	26	80+	303	NO	SI	NO	NO	I219	I251				I219	9
3013	1	1	2	2021	I461/I219/I259/I771*I489 E149 U071	I219	9	051	23	70-79	303	NO	SI	NO	NO	I219	I489		I10		I219	9
7021	1	1	2	2021	I469/R570/R571/R31	R571	18	089	24	80+	000	NO	SI	NO	NO	R571	R31	N139	N40	I10	N40	14
7023	1	1	2	2021	C349/J939/J969/I469*C349 Z515	C349	2	020	22	70-79	204	NO	SI	NO	NO	J948	J90	D381		I420 J449 F329	D381	2
1012	1	1	2	2021	R090/J189/G809*Q909	G809	6	047	16	40-49	604	NO	SI	SI	NO	J80	J159			G809 G409 F799 Q909	G809	6
4087	1	3	2	2021	C539	C539	2	025	20	60-69	207	NO	SI	NO	SI	C539					C539	2
4056	1	3	2	2021	C509*I10 E119	C509	2	024	22	70-79	206	NO	SI	NO	NO	J960	J90	C509		I10 E119	C509	2
5137	1	3	2	2021	L089/L899/M623/G301*I10	G301	6	047	27	80+	604	NO	SI	NO	NO	I219	I119	I10		M809 Z736	I219	9
3123	3	3	2	2021	R570/I251/I219	I219	9	051	17	40-49	303	SI	NO	NO	NO	R570	I219	I251		E669	I219	9
2065	1	1	2	2021	J960/J189/U071*I10 E149 E669	U071	22	010	21	60-69	109	NO	SI	SI	NO	J960	J129	U071		I10 E119 E785 E669 N40	U071	22
2121	1	3	2	2021	J960/J129/U072	U072	22	010	20	60-69	109	NO	SI	NO	NO	J960	J129	U072		I10 E119 E669	U072	22
6079	1	1	2	2021	U071 J189/J439/I10/R688	U071	22	010	23	70-79	109	NO	SI	NO	NO	J80	J180	J449		E669	J440	10
6112	1	1	2	2021	I469/J189*J441 I10	J440	10	060	24	80+	605	NO	SI	NO	NO	J80	J449			I10 Z720	J449	10
6072	1	1	2	2021	J189/J189/J441/J684 Z587*R688	J684	10	061	24	80+	606	NO	SI	NO	NO	A499	J690	T426 Y11		G309 I679 I10 J449	Y11	20
7089	1	1	2	2021	I469/N179/E149*I10	E149	4	041	14	30-39	601	NO	SI	SI	NO	J960	J159			Z038 I10 E119 N183	J159	10
3096	1	6	2	2021	P070/P041 P964/P964	P964	16	086	02	0 a 9	406	NO	SI	NO	NO	P369	P027	P011		P070	P011	16
7119	1	1	2	2021	J969/J841/J180*N189 I10 E669 Z954	I120	9	050	21	60-69	302	NO	SI	SI	NO	J189	J180	U071		I10 T455 Y639 I348 Z988	U071	22
7098	1	1	2	2021	R572/J80/J22/U071*N189	U071	22	010	20	60-69	109	NO	SI	SI	NO	J960	J180	U071		E039 I10 E109	U071	22
7097	1	1	2	2021	I469/U071/J129*E669	U071	22	010	18	50-59	109	NO	SI	NO	NO	J80	J180	U071		E669	U071	22
7099	1	3	2	2021	I500/I10/E149/I698*M199	E146	4	041	21	60-69	601	NO	NO	NO	SI	I219	I500	E119			E116	4
3024	1	1	2	2021	R572/J80/J180/U071*N179	U071	22	010	22	70-79	109	NO	SI	NO	NO	R572	J180	U071			U071	22
3030	2	3	2	2021	J960/J449/F172*C259	J449	10	060	22	70-79	605	NO	SI	NO	NO	J969	K859			F172	K859	11
5146	1	5	2	2021	J969/J180	J180	10	059	20	60-69	108	SI	NO	NO	NO	J189	B349 A499	J180	J984	E46 Z590	J984	10
4006	1	1	2	2021	K746/K754/I859*I10	K754	11	066	21	60-69	609	NO	SI	NO	SI	R688	K746			Z038 K754	K746	11
7109	1	1	2	2021	R570/I500/I38 Z952/I739	I38	9	053	18	50-59	304	NO	SI	NO	NO	R570	I500	I38		Z954	I38	9
7043	1	1	2	2021	A419/K659/K550*N189	K550	11	068	24	80+	609	NO	SI	SI	NO	K650	T149 Z988	K559		I10 N289 I251 I99 Z958	K559	11
7008	1	1	2	2021	J80/J189/U071*I259	U071	22	010	22	70-79	109	NO	SI	SI	NO	J80	J129	U071		I10 E119	U071	22
7082	1	2	2	2021	R570/K922/K259	K254	11	063	20	60-69	609	NO	SI	NO	SI	R571	K922	K251		I10	K252	11
7073	1	1	2	2021	R688/R572/B49*Q311 Q431 J988 Z930 Q310	Q311	17	088	05	0 a 9	613	NO	SI	NO	NO	R572	A498 B961	P288	P220	Q699 N133	P220	16
7074	1	1	2	2021	R570/R688/A499*D619 Z513	A499	1	006	05	0 a 9	109	NO	SI	NO	NO	R572	A047			Q249	A047	1
7133	1	1	2	2021	L089/L984 L97/I739*I698	I739	9	058	27	80+	309	NO	SI	SI	NO	R571	D649			I693 E039 I500	I693	9
7122	1	1	2	2021	I469/I10	I10	9	050	21	60-69	302	NO	SI	NO	NO	J969	J22	J441		Z038 I10	J441	10
7068	1	1	2	2021	R092/J80/J129/U071	U071	22	010	19	50-59	109	NO	SI	SI	NO	J960	J129	U071			U071	22
7002	1	1	2	2021	I469/I219/K922/C169	C169	2	013	17	40-49	201	NO	SI	SI	NO	K922	D649	C169			C169	2
5140	1	1	2	2021	J960/J189/J129/U071	U071	22	010	18	50-59	109	NO	SI	SI	NO	J189	J180	U071 U072		E669 E119	U071	22
2021	1	1	2	2021	R570/I219/U071*I10	U071	22	010	23	70-79	109	NO	SI	SI	NO	R570	I219	U071 J129			U071	22
2104	1	1	2	2021	R579/A419/J189/U071*D689	U071	22	010	08	0 a 9	109	NO	SI	SI	NO	J960	J129	U072		E46	U072	22
2027	1	3	2	2021	J960/J81/I500/I10*G309	I110	9	050	27	80+	302	NO	SI	SI	NO	J960	R570	I500		N189 Z905 I10 I678	I132	9
3076	1	1	2	2021	J81/I269/I879	I879	9	058	16	40-49	309	NO	SI	NO	NO	I269	J189		E149		E146	4
3108	1	3	2	2021	R570/I500/I698*I10	I698	9	055	17	40-49	307	NO	SI	NO	NO	J969	J81	I509	I10	I694	I110	9
3069	1	1	2	2021	J969/U071 J189	U071	22	010	15	30-39	109	NO	SI	NO	NO	R572	J129	U071		I10	U071	22
2123	1	1	2	2021	J960/J129/U071	U071	22	010	22	70-79	109	NO	SI	NO	NO	J960	J129	U099		E119	U071	22
2038	1	1	2	2021	R572/N390/M623*I10 I269	M623	13	072	24	80+	614	NO	SI	SI	NO	J960	N390	N390		I10 I802 I269 G952	N390	14
2101	1	1	2	2021	R572/D70/D469*Z948	D469	2	037	11	10 a 19	215	NO	SI	SI	NO	J80	J180	A498	D469	Q878	D469	2
2122	1	1	2	2021	R572/J869/J449/F179 Z720	J449	10	060	23	70-79	605	NO	SI	NO	NO	J960	J189	J449		I10 I251 I489 E039 N40	J440	10
2078	1	1	2	2021	R572/M464/M600*I10 E149	M464	13	072	20	60-69	614	NO	SI	SI	NO	R572	A490	M465		M259 Z981 E119 I10	M465	13
2116	1	1	2	2021	J960/J180*I10 E669	J180	10	059	21	60-69	108	NO	SI	SI	NO	J960	J129	U072		I10 E039 E669	U072	22
2106	1	1	2	2021	J969/R572/J041 A498 B961/U071	U071	22	010	19	50-59	109	NO	SI	SI	NO	J960	J159	J129	U071	E669	U071	22
6052	1	1	2	2021	I219/I259/I739/E119	E117	4	041	18	50-59	601	NO	SI	NO	NO	J80	J129	U071		E149	U071	22
3120	3	3	2	2021	J960/J90/C509*I269 I10 I509 J449	C509	2	024	21	60-69	206	NO	NO	NO	SI	J960	C780	C509		E149	C509	2
6078	1	1	2	2021	R572/J189*E141	E141	4	041	20	60-69	601	NO	SI	NO	NO	I219	I10			E119 E872 J189	I219	9
6075	1	1	2	2021	I420/J159/E149/I10	I420	9	053	25	80+	304	NO	SI	NO	NO	J80	I509	I119	I10	E669 E149	I110	9
5005	1	1	2	2021	J969/J129/U071/I10*J984	U071	22	010	20	60-69	109	NO	SI	SI	NO	J180	I219	U071	I10	J449 J64	U071	22
5135	1	1	2	2021	R572/J189/J189*E119	J189	10	059	19	50-59	108	NO	SI	SI	NO	J960	J180	U071		E119	U071	22
5017	1	1	2	2021	R578 R572/N390/N139/N40*R688 N19	N40	14	076	21	60-69	611	NO	SI	SI	NO	N390	N390	N185,Z492	N139	G20	N139	14
5015	1	1	2	2021	R688/J960/J439*F172	J439	10	060	24	80+	605	NO	SI	SI	NO	J181	J439	J449			J448	10
5016	1	3	2	2021	I469/I10	I10	9	050	22	70-79	302	NO	SI	NO	SI	I461				I694	I694	9
3081	1	1	2	2021	R688/R572/K650/K859*I219	K859	11	067	25	80+	609	NO	SI	NO	NO	R572	K859	K801		I10	K801	11
3072	1	1	2	2021	J960/J189*E149	J189	10	059	25	80+	108	NO	SI	NO	NO	J960	J189			Z038	J189	10
3077	1	1	2	2021	R688/K650/K859	K859	11	067	22	70-79	609	NO	SI	NO	NO	R572	A419	K859		N189	K859	11
3075	1	1	2	2021	J189/U071*E668	U071	22	010	17	40-49	109	NO	SI	NO	NO	R092	J80	U072			U072	22
6066	1	1	2	2021	J969/J159/U071/J449*E149	U071	22	010	23	70-79	109	NO	SI	NO	NO	J960	J129	U071		I10 E149	U071	22
6059	1	1	2	2021	I501/I219/R579/J930*U071	J930	10	062	20	60-69	606	NO	SI	NO	NO	J80	J129 J159	U071		I10 E669	U071	22
6069	1	1	2	2021	P293/P219	P293	16	086	03	0 a 9	406	NO	SI	NO	NO	P285	P220	P240		Z33	P240	16
6049	1	3	2	2021	I219/I420/I10*C349 C787	I219	9	051	23	70-79	303	NO	SI	NO	NO	J80	C340			I10 E149	C340	2
6127	1	3	2	2021	R571/K529/B24*C539	B227	1	009	13	20-29	107	NO	SI	NO	NO	R571	C539			B24 A090 D649	B218	1
6048	1	1	2	2021	R578/D361*G822 N390	D361	2	037	21	60-69	215	NO	SI	NO	NO	A499	N390			T941,Y859	Y859	20
6058	1	3	2	2021	I469/I219/I10	I219	9	051	19	50-59	303	NO	SI	NO	NO	I219					I219	9
6055	1	1	2	2021	J969/I501/I219*E669	I219	9	051	20	60-69	303	NO	SI	NO	NO	I219	J81				I219	9
6051	1	1	2	2021	L039/E119	E116	4	041	16	40-49	601	NO	SI	NO	NO	E872	E149			U071	E141	4
6057	1	1	2	2021	I469/R688/R572	A419	1	005	17	40-49	106	NO	SI	NO	NO	R571	A971				A971	1
6067	1	1	2	2021	J969/J189/J189*U072 I269	U072	22	010	19	50-59	109	NO	SI	NO	NO	J80	J159			E669	J159	10
6062	1	1	2	2021	I219	I219	9	051	15	30-39	303	NO	SI	NO	NO	R568				F192	R568	18
6047	1	1	2	2021	R572/J189/J152*E43	E43	4	042	17	40-49	602	NO	SI	NO	NO	J80	J159			E46 F102 F172	j189	10
6054	1	1	2	2021	J129/U071	U071	22	010	20	60-69	109	NO	SI	NO	NO	J80	J129	U071		E669	U071	22
6068	1	1	2	2021	I219/I749/U071 J22/U071	U071	22	010	19	50-59	109	NO	SI	NO	NO	J80	J129	U071		I10 J449	U071	22
6065	1	1	2	2021	J960/J80/U071*E668 I10	U071	22	010	15	30-39	109	NO	SI	NO	NO	J80	J129	U071		E669	U071	22
3143	1	1	2	2021	R570/I219/I500/I10	I219	9	051	20	60-69	303	NO	SI	NO	NO	R570	I219	I251		I10	I219	9
3116	1	1	2	2021	J969/J180/U071*C921 I259	U071	22	010	26	80+	109	NO	SI	SI	NO	J960	J129	U071		J449	U071	22
3111	1	1	2	2021	G935/I619/U071*N19 Z491	U071	22	010	21	60-69	109	NO	SI	NO	NO	R572	J129	U071		E039	U071	22
5038	2	3	2	2021	I219/I509/I10*E119	I219	9	051	21	60-69	303	NO	NO	NO	SI	I219	I255	I10		E119	I219	9
5022	1	1	2	2021	I219/I251*I10	I219	9	051	24	80+	303	NO	SI	SI	NO	I219	I10			J449 A169	I219	9
5020	1	1	2	2021	I469/E876/E162/E141*J189	E147	4	041	25	80+	601	NO	SI	SI	NO	N390	E86	N390	E119	I10	E117	4
5023	1	1	2	2021	I469/R688/R578/I639	I639	9	055	19	50-59	307	NO	SI	SI	NO	G936	I639	I802		J690 N390	I802	9
7107	1	1	2	2021	P968/Q917	Q917	17	088	01	0 a 9	613	NO	SI	SI	NO	P220	Q917	P059			Q917	17
7105	1	1	2	2021	R688/R570/J129/U071*I10	U071	22	010	19	50-59	109	NO	SI	SI	NO	J960	J80	J180	U071	E669 I10	U071	22
7104	1	1	2	2021	P285/Q790/Q249*Q897	Q790	17	088	02	0 a 9	613	NO	SI	SI	NO	P220	Q790	Q249	Q897		Q249	17
7095	1	1	2	2021	I219/I10*E149	I219	9	051	24	80+	303	NO	SI	NO	NO	R570	I219	I10		E149 G309	I219	9
7101	1	1	2	2021	J960/A419/C169/R688*I10	C169	2	013	18	50-59	201	NO	SI	NO	NO	N390	N390	C169		I10	C169	2
7102	1	1	2	2021	J189/J159/J90/C809	C809	2	034	22	70-79	214	NO	SI	NO	NO	R688	J90	C349		Z038	C349	2
7096	1	1	2	2021	R688/C249/C229	C229	2	015	25	80+	203	NO	SI	NO	NO	C249					C249	2
7093	1	1	2	2021	I469/C61/D649/I10*I10 E149	C61	2	028	23	70-79	210	NO	SI	NO	NO	C61				I10 E119	C61	2
3034	1	3	2	2021	I219/E43/G801	E43	4	042	14	30-39	602	NO	SI	NO	NO	I639	G409				I639	9
3026	1	3	2	2021	R570/I219/I500/I10*E149	I219	9	051	27	80+	303	NO	SI	NO	NO	I219	I500			J449	I219	9
3032	1	3	2	2021	I219/I509/I259/I10	I219	9	051	27	80+	303	NO	SI	SI	NO	I219	I251	I10			I219	9
3056	1	1	2	2021	J189/J180*J449	J440	10	060	26	80+	605			NO	NO	J969	J129	U072		J449	U072	22
3054	1	1	2	2021	R578/G936/I619	I619	9	055	18	50-59	307	NO	SI	NO	NO	I639	I619	I10			I619	9
3038	1	1	2	2021	R14/R570/I509/I469	I509	9	054	26	80+	306	NO	SI	NO	NO	R570	I509			I693	I509	9
3039	1	1	2	2021	R090/J189/U071*I679	U071	22	010	23	70-79	109	NO	SI	NO	NO	R092	J960	U072		I694	U072	22
3061	1	1	2	2021	R572/U071	U071	22	010	21	60-69	109	NO	SI	NO	NO	R572	A419	J129	U071	E149	U071	22
3020	1	3	2	2021	J960/J129/U071*I10	U071	22	010	25	80+	109	NO	SI	NO	NO	J969	J129	U071			U071	22
3021	1	1	2	2021	R570/I219/I251*U071 J449	I219	9	051	19	50-59	303	NO	SI	NO	NO	R570	I219			U071	I219	9
3047	1	1	2	2021	I219/G409/I10*G409	G409	6	046	21	60-69	604	NO	SI	NO	NO	R402	R568			I10	I10	9
3063	1	1	2	2021	R688/R090/J180/U071*E119	U071	22	010	17	40-49	109	NO	SI	NO	NO	J960	J129	U071		I10	U071	22
3059	1	1	2	2021	I249/R090/J129/U071	U071	22	010	17	40-49	109	NO	SI	NO	NO	J80	J180	U071			U071	22
3050	1	1	2	2021	R572/J180/U071	U071	22	010	20	60-69	109	NO	SI	NO	NO	R572	J129	U099		E669	U072	22
3052	1	1	2	2021	R572/J80/J64	J64	10	061	21	60-69	606	NO	SI	NO	NO	J80	I272			I509	I509	9
3044	1	1	2	2021	R572/J129/B440/U071*E149 I10 N19	U071	22	010	20	60-69	109	NO	SI	NO	NO	R572	J129	U071		I10	U071	22
3040	1	3	2	2021	R570/I219/I10*J449 D487 N189	I219	9	051	23	70-79	303	NO	SI	NO	NO	R571	E86	A099		I10	A099	1
3062	1	1	2	2021	R572/J189/J129/U071	U071	22	010	21	60-69	109	NO	SI	NO	NO	R572	J960	J129	U071		U071	22
3060	1	1	2	2021	R688/U071 J189	U071	22	010	15	30-39	109	NO	SI	NO	NO	J80	J960	J129	U071	E669	U071	22
6013	1	1	2	2021	J189/J129/U071 J988*I10	U071	22	010	23	70-79	109	NO	SI	NO	NO	J80	J189	U071		I10	U071	22
6012	1	1	2	2021	R090/U071/J22	U071	22	010	24	80+	109	NO	SI	NO	NO	J960	J129	U071		I259 I350	U071	22
2051	1	1	2	2021	J80/J129/U071	U071	22	010	15	30-39	109	NO	SI	SI	NO	R572	J129	U071		R99	U071	22
2006	1	1	2	2021	R570/J129/U071	U071	22	010	19	50-59	109		SI	SI		R572	J129	U071			U071	22
2096	2	5	2	2021	I219/I509/I10*I694	I219	9	051	24	80+	303		SI			I674	I679	I249	I209	I10	I679	9
2013	1	1	2	2021	J80/J189/U071*E669	U071	22	010	17	40-49	109	NO	SI	SI	NO	J960	J129	U071		E119 E668	U071	22
2014	1	1	2	2021	R688/J189/J129/U071	U071	22	010	18	50-59	109	NO	SI	SI	NO	J960	J129	U071		S929	U071	22
2097	1	1	2	2021	R572/J189/J180 D899/C509 C780	C509	2	024	22	70-79	206		SI			R572	J189	K729	C787	C509	C509	2
6004	1	1	2	2021	E878/K830/K830/C249*K720	C249	2	016	20	60-69	203	NO	SI	NO	NO	K830	K830		C240		C240	2
6002	1	1	2	2021	J80/J449*E119	J449	10	060	22	70-79	605	NO	SI	NO	SI	J969			J449		J449	10
6045	1	1	2	2021	J960/J129/U071*I259 I10 I694	U071	22	010	24	80+	109	NO	SI	NO	NO	J80	U071			I259 I10 E149	U071	22
6038	1	1	2	2021	R578/J129/U071	U071	22	010	21	60-69	109	NO	SI	NO	NO	J969	J129	U071			U071	22
6111	1	1	2	2021	J969/J129*U071	U071	22	010	20	60-69	109	NO	SI	NO	NO	J80	J129	U071		A499 J449	U071	22
5076	1	1	2	2021	R090/J81/U071 J189/I10	U071	22	010	22	70-79	109	NO	SI	SI	NO	J180	U071			I10 I694 F609	U071	22
5091	1	1	2	2021	J969/C349	C349	2	020	21	60-69	204	NO	SI	NO	NO	J189	C349				C349	2
5080	1	1	2	2021	N390/N390/N133/C539	C539	2	025	19	50-59	207	NO	SI	SI	NO	R572	C791	C539		G919 G938	C539	2
5082	1	1	2	2021	J960/J81/N19 Z491/K529	K529	11	068	24	80+	609	NO	SI	SI	NO	E86	A099			I269 I10 E119 J449	A099	1
5089	1	1	2	2021	E872/K550*Z966 I10 E785	K550	11	068	25	80+	609	NO	SI	SI	NO	R100	K550	D649	S721 X590 Z966	I10	X590	20
6102	1	1	2	2021	R570/I219/I251/E149*N189	E147	4	041	21	60-69	601	NO	SI	NO	NO	R570	I219	I251		I10 E149 E039	I219	9
6122	1	1	2	2021	I469/I678/G309/E46	I678	9	055	25	80+	307	NO	SI	NO	NO	T149 W18				E785 G309	W18	20
6099	1	1	2	2021	I469/R688/R572/U071*E149 E669 I10	U071	22	010	22	70-79	109	NO	SI	NO	NO	J969	J129	U099		I10 E149 E039	U071	22
4008	1	1	2	2021	J960/E141/E109/U072 J987*R688	U072	22	010	12	20-29	109	NO	SI	SI	NO	R572	J189	E141	U072	E119	U072	22
4029	1	1	2	2021	P073/P220/P293/P369*P960	P369	16	084	02	0 a 9	405	NO	SI	SI	NO	P369	P298	P293	P220	P073 Q211	Q211	17
4104	1	1	2	2021	I219/I10/E149	E146	4	041	21	60-69	601	NO	SI	SI	NO	I219				I10 E119 E785	I219	9
4108	1	1	2	2021	R572/J960/U071*I10 E669 M069	U071	22	010	21	60-69	109	NO	SI	SI	NO	R572	J180	U071		I10 E669	U071	22
4051	1	1	2	2021	R688/R578/A419/G009	G009	6	045	19	50-59	105	NO	SI	SI	NO	J960	R572	G009		E119 I10 E669 Z038	G009	6
4020	1	1	2	2021	I219/I10	I219	9	051	18	50-59	303	NO	SI	NO	NO	I219					I219	9
3057	1	1	2	2021	J80/J180/U071*I10 E149 N189	U071	22	010	21	60-69	109	NO	SI	NO	NO	J80	J189	U071		I10	U071	22
3015	1	1	2	2021	J960/J80/J189/U071	U071	22	010	23	70-79	109	NO	SI	NO	NO	R092	J80	J189	U071	I10	U071	22
5073	1	1	2	2021	J80/J129/U071*I10 E668 E149	U071	22	010	19	50-59	109	NO	SI	SI	NO	J180	U071			E149 I10 E669	U071	22
5072	1	3	2	2021	C799/C509*E039	C509	2	024	16	40-49	206	NO	SI	NO	NO	C509 C787 C780 C778					C509	2
5074	1	3	2	2021	R571/K922*I509 J449	K922	11	070	28	80+	609	NO	SI	NO	NO	J969	J449			I519 I499 Z950 I10	J449	10
5057	1	1	2	2021	K559/K550	K550	11	068	25	80+	609	NO	SI	NO	NO	K631	K550	K550			K550	11
5097	1	1	2	2021	I219/I259/C64	I219	9	051	22	70-79	303	NO	SI	SI	NO	J961	C780 C798	C64		F172	C64	2
5107	1	1	2	2021	I469/J960/J459	J459	10	060	14	30-39	605	NO	SI	NO	NO	J180	U072			J459 F192	U072	22
5098	1	1	2	2021	J969/J189/U071*J90 I10	U071	22	010	24	80+	109	NO	SI	SI	NO	J960	J180	U099		I10 E119	U071	22
5100	1	1	2	2021	J80/J129/U071*E669	U071	22	010	20	60-69	109	NO	SI	SI	NO	J960	J180	U071		E669	U071	22
5101	1	1	2	2021	J129/U071*F172	U071	22	010	17	40-49	109	NO	SI	SI	NO	J960	J180	U071			U071	22
5099	1	1	2	2021	C73	C73	2	032	22	70-79	214	NO	SI	SI	NO	D649	D899	C73		I10	C73	2
6074	1	1	2	2021	J960/R048 J988 Z930/G934 J988 Z930/N185*E149 I10	E142	4	041	18	50-59	601	NO	SI	NO	NO	N189		I10		E149 K922	I120	9
6100	1	3	2	2021	I490/I509/I10*F03 E46	I110	9	050	25	80+	302	NO	SI	NO	NO	I509	I10			F03 E46	I110	9
5058	1	1	2	2021	C259*I10 E119	C259	2	017	25	80+	203	NO	SI	SI	NO	K566	C482			E119	C482	2
5065	1	1	2	2021	I219	I219	9	051	18	50-59	303	NO	SI	SI	NO	I219				F329 T782	I219	9
5059	1	1	2	2021	R571/D649/D619/C920*I509 I251	C920	2	035	21	60-69	212	NO	SI	SI	NO	A499	D611,Z511	C920		I255 E039	C920	2
5116	1	3	2	2021	R688/C169	C169	2	013	26	80+	201	NO	SI	NO	NO	J960	R521	C509 C169 C780		I10 J449	C509	2
5083	1	1	2	2021	J960/R570/I219*E46 I509	I219	9	051	21	60-69	303	NO	SI	SI	NO	R570 K650	I219	I10		K802 F059	I219	9
5085	1	1	2	2021	I469/R688/I509 N19	I509	9	054	23	70-79	306	NO	SI	SI	NO	I219	I500	I10		F03 B24	I219	9
5086	1	1	2	2021	J969/I269/U072	U072	22	010	22	70-79	109	NO	SI	SI	NO	J960	J180	U072		I482 I259	U072	22
5087	1	3	2	2021	R090/J80/J690/T175*G409	G409	6	046	19	50-59	604	NO	NO	SI	SI	I219				U071 G819 R568	I219	9
5092	1	3	2	2021	I469/J189/B24	B208	1	009	16	40-49	107	NO	SI	SI	NO	J189	B24			A169 E119 E46	B207	1
5102	1	1	2	2021	R090/J80/J180*E119	J180	10	059	20	60-69	108	NO	SI	SI	NO	J189	J189			E149	J189	10
5115	1	1	2	2021	R570/I219/I251*I679	I219	9	051	26	80+	303	NO	SI	NO	NO	I219				J684 F172 I693	I219	9
5093	1	1	2	2021	J969/U071	U071	22	010	23	70-79	109	NO	SI	SI	NO	J180	U071			I10 E119 J449	U071	22
5108	1	1	2	2021	R092/I219/I10	I219	9	051	21	60-69	303	NO	SI	SI	NO	I10	I219	I10		E669	I219	9
5103	1	1	2	2021	J189/U071	U071	22	010	27	80+	109	NO	SI	SI	NO	J960	J180	U071		I10 E039 F03 J42	U071	22
5104	1	1	2	2021	R688/K830/C259*I10	C259	2	017	22	70-79	203	NO	SI	SI	NO	K831	D377				D377	2
4106	1	1	2	2021	R572/N179/J960/U071 J189*I10	U071	22	010	20	60-69	109	NO	SI	SI	NO	J969	J129	U072		J449 I10 E46	U072	22
4092	1	1	2	2021	R688/C799	C809	2	034	21	60-69	214	NO	SI	SI	NO	K729	D376			R18	D376	2
4055	1	3	2	2021	R572/N390/E119*G309	E116	4	041	24	80+	601	NO	SI	NO	NO	J960	I219			G309 E119 I10 E46	I219	9
4054	1	1	2	2021	J159/U071*E668	U071	22	010	14	30-39	109	NO	SI	SI	NO	J969	R572	J180	U071	I10 E669	U071	22
4061	2	3	2	2021	R570/I219/I10*E149	I219	9	051	20	60-69	303	NO	SI	NO	NO	I461				I10 E119	I10	9
4068	1	1	2	2021	R572/R509*N189 I10	I120	9	050	24	80+	302	NO	SI	SI	NO	R572	J189	C859		N189 E039 I10	C859	2
4090	1	1	2	2021	R572/N390/C61	C61	2	028	23	70-79	210	NO	SI	NO	NO	R572	N390	N139	C61		C61	2
4091	1	1	2	2021	J960/I612	I612	9	055	18	50-59	307	NO	SI	NO	NO	R578	G935	G936	I619		I619	9
4080	1	3	2	2021	C799/C349	C349	2	020	22	70-79	204	NO	SI	NO	SI	R068	C349			I10 E669 E785 E039 F172 Z038	C349	2
4097	1	3	2	2021	R570/I219/I10	I219	9	051	28	80+	303	NO	SI	NO	NO	R570	I219	I10		J449 G309	I219	9
4016	1	1	2	2021	I639/I619/D689 D619	D689	3	040	25	80+	614	NO	SI	SI	NO	I619	D649	D696		L031	D696	3
4023	1	1	2	2021	I639/I633/I709*I10	I633	9	055	20	60-69	307	NO	SI	SI	NO	I269	I639	I10		E119	I639	9
4012	1	1	2	2021	J987/J449/N185/I10	J440	10	060	24	80+	605	NO	SI	SI	NO	J969	J189	J189	J449	I10 J449 Z038	J440	10
4048	1	1	2	2021	J80/U072	U072	22	010	16	40-49	109	NO	SI	SI	NO	J960	U072				U072	22
1009	1	1	2	2021	R578/I609/I602	I602	9	055	14	30-39	307	NO	SI	SI	NO	I609	I602			F192	I602	9
4057	1	3	2	2021	R570/I219*I830	I219	9	051	22	70-79	303	NO	SI	NO	NO	J960	J81	I509		I830 J449 Z038	I501	9
4099	1	1	2	2021	J960/J129/U071	U071	22	010	22	70-79	109	NO	SI	SI	NO	J969	U071			E039 J449	U071	22
1003	1	1	2	2021	U071*G700	U071	22	010	15	30-39	109	NO	SI	SI	NO	J960	J129	U071		G700	U071	22
1001	1	1	2	2021	I469/R578/U071*E149 E872	U071	22	010	21	60-69	109	NO	SI	NO	NO	J960	U071			I219 E119	U071	22
4018	1	1	2	2021	J189/J129/U071*N179	U071	22	010	22	70-79	109	NO	SI	SI	NO	J969	J129	U071		I10 E119	U071	22
4024	1	1	2	2021	J969 R090/U071 J129/N390/J150	U071	22	010	22	70-79	109	NO	SI	SI	NO	J960	R572	J129	U071	I10 I251	U071	22
4026	1	2	2	2021	R570/I509/I509*I500 I272	I272	9	052	16	40-49	304	NO	SI	SI	NO	J960	I500	I409		I420	I409	9
4034	2	3	2	2021	D649/I469/R092	D649	3	039	20	60-69	614	NO	NO	NO	SI	I219				Z038	I219	9
4014	1	3	2	2021	I469	R98	18	089	24	80+	000	NO	NO	NO	SI	I219				I10 Z038	I219	9
4013	1	1	2	2021	I469/J80/J189	J189	10	059	21	60-69	108	NO	SI	SI	NO	J960	J129	U071		E119 I10	U071	22
4094	1	3	2	2021	R578/I64	I64	9	055	24	80+	307	NO	SI	NO	SI	I64	I10		E669 N189 E119 E785 J449 I620 Z038		I64	9
4098	1	1	2	2021	I469/U071	U071	22	010	23	70-79	109	NO	SI	SI	NO	J960	U071			I10	U071	22
1008	1	1	2	2021	J969/J189/U071*E149	U071	22	010	23	70-79	109	NO	SI	SI	NO	J960	J129	U071		E119 N179	U071	22
1005	1	1	2	2021	J180/U071	U071	22	010	20	60-69	109	NO	SI	SI	NO	J960	J129	U071		E119 I619	U071	22
4052	1	1	2	2021	I469/J969/J189/U071	U071	22	010	23	70-79	109	NO	SI	SI	NO	J969	J129	U071		J449	U071	22
6008	1	1	2	2021	R571/K922/R688/U071 J180	U071	22	010	22	70-79	109	NO	SI	NO	NO	J80	J129	U071		I10 C61	U071	22
6040	1	1	2	2021	R572/J189/U071 J189*I10 I694	U071	22	010	25	80+	109	NO	SI	NO	SI	J960	J129	U071		I10	U071	22
6016	1	1	2	2021	J960/U071*I10	U071	22	010	24	80+	109	NO	SI	NO	NO	J80	J129	U071		I10	U071	22
6132	1	1	2	2021	J960/J189 R572/U071 J189*I10	U071	22	010	19	50-59	109	NO	SI	NO	NO	J80	J129	U071			U071	22
6046	1	1	2	2021	I219/I10*I609	I219	9	051	25	80+	303	NO	SI	NO	NO	I609	I10				I609	9
6118	1	1	2	2021	R572/J151*D899 Z948 Y838	Y838	20	104	11	10 a 19	510	NO	SI	NO	NO	C911				N390 A099	C911	2
6032	1	1	2	2021	C509	C509	2	024	18	50-59	206	NO	SI	NO	NO	C509				E149	C509	2
6025	1	1	2	2021	J960/U071 J129	U071	22	010	25	80+	109	NO	SI	NO	NO	J969	U071			I10 J449 E039	U071	22
6119	1	1	2	2021	J189/K658*E43	K658	11	069	11	10 a 19	609	NO	SI	NO	NO	J960	J90	I313	D619	E46 K729	D619	3
6003	1	3	2	2021	C73	C73	2	032	21	60-69	214	NO	SI	SI	NO	C73			C73	I709	C73	2
6005	1	1	2	2021	J960/J189/J129 J180/U071*I10 N189 E669	U071	22	010	22	70-79	109	NO	SI	NO	NO	J960	J189	U071		I10 E149 N289	U071	22
2001	1	1	2	2021	R688/J960/N179/B451*I10	B451	1	010	23	70-79	109	NO	SI	NO	NO	R578	G911	B451D899		I10	B451	1
2015	1	1	2	2021	R092/R688/J80/U071 J189*N183 E43	U071	22	010	26	80+	109	NO	SI	SI	NO	J960	J129	U072		N189 J449	U072	22
2002	2	3	2	2021	R570/I219/I700	I219	9	051	16	40-49	303	NO	SI	NO	NO	I219	I709				I219	9
6114	1	1	2	2021	K650/K631/C539	C539	2	025	21	60-69	207	NO	SI	NO	NO	A419	K650	C180		I10 E149 E46	C180	2
6001	1	3	2	2021	I219/C793*C793	C809	2	034	22	70-79	214	NO	SI	NO	NO	R568			C719	I10	C719	2
6015	1	1	2	2021	R688/C189*E149	C189	2	014	21	60-69	202	NO	NO	NO	SI	C189				I10 E149	C189	2
6009	1	1	2	2021	J960/J129/U071*E149	U071	22	010	21	60-69	109	NO	SI	NO	NO	R572	J129	U071			U071	22
2003	1	1	2	2021	U072 J969/J129	U072	22	010	20	60-69	109	NO	SI	SI	NO	R570	J960	J129		Z038	J129	10
2004	1	1	2	2021	J960/J129/U071*I10	U071	22	010	22	70-79	109	NO	SI	SI	NO	J189	J960	J180	U071	I10	U071	22
2007	1	1	2	2021	R571/K922*C159	C159	2	012	24	80+	203	NO	SI	SI	NO	R571	K922	C680			C680	2
6020	1	1	2	2021	I219/J969/C349*B24	C349	2	020	20	60-69	204	NO	SI	NO	NO	A499	A099	B24		C349	B201	1
6031	1	1	2	2021	J80/R13/G20*G309 R54	G20	6	047	24	80+	604	NO	SI	NO	NO	T175	R13	G20		G309	G309	6
6126	1	1	2	2021	R570/N390/A047/E640*I10	E640	4	042	23	70-79	602	NO	SI	NO	NO	J80	A498	N390		E46 D649 E039	N390	14
3079	1	1	2	2021	J80/J129/U071	U071	22	010	21	60-69	109	NO	SI	NO	NO	J80	J960	J129	U071	I10	U071	22
3132	1	1	2	2021	J960/J129/U071*E149	U071	22	010	23	70-79	109	NO	SI	NO	NO	J969	J80	J129	U071	R739	U071	22
3068	1	1	2	2021	R688/R578/J189/U072*F172 E669	U072	22	010	18	50-59	109	NO	SI	NO	NO	J80	J129	U071		M199	U071	22
3083	3	3	2	2021	R570/I490/I219	I219	9	051	18	50-59	303	NO	SI	NO	NO	R570	I219				I219	9
3084	3	3	2	2021	J960/U071	U071	22	010	17	40-49	109	NO	NO	NO	SI	J960	J189				J189	10
3106	1	3	2	2021	E140/E141/E149	E141	4	041	21	60-69	601	NO	SI	NO	NO	E140	E141	E119			E110	4
3071	1	1	2	2021	J80/J129/U071*E149 I10 I219	U071	22	010	22	70-79	109	NO	SI	NO	NO	R688	J80	U071		E149	U071	22
3066	3	3	2	2021	R688/E43/C169*U089 I10 I639 N189	C169	2	013	21	60-69	201	NO	SI	NO	NO	I219	I251			C169	I219	9
2057	1	1	2	2021	R572/J129/U071*I500	U071	22	010	20	60-69	109	NO	SI	SI	NO	R090	I219		U071	I259 I10 N185 Z492 D735 G629 H355	U071	22
2056	1	1	2	2021	J960/J129/U071*I10 E039 G309	U071	22	010	24	80+	109	NO	SI	SI	NO	J960	J189	J129	U071	I10, E039, G309	U071	22
2020	1	1	2	2021	J960/J129/U071*E669	U071	22	010	22	70-79	109	NO	SI	SI	NO	J960	J159	U071 J129		C900 M069 I10 M819 M512	U071	22
2075	1	1	2	2021	I219/M311*I255	M311	13	072	19	50-59	614	NO	SI	SI	NO	R570	I219	I249			I219	9
2037	1	1	2	2021	I269/C169*U089	C169	2	013	21	60-69	201	NO	SI	SI	NO	J960	C780	C169		U071 E119	C169	2
2031	1	3	2	2021	R570/I219/I500*I10	I219	9	051	24	80+	303	NO	SI	SI	NO	I219	I480	I500	I38 I259	I10 E119 E039 N19	I38	9
2029	1	1	2	2021	R572/J189/U072*E039	U072	22	010	20	60-69	109	NO	SI	SI	NO	J960	J189	J189		U089 E039	J189	10
2090	1	1	2	2021	J189/J180/A199/B24*C819 C779	B227	1	009	19	50-59	107	NO	SI	SI	NO	J960	J189	A199	B24	D479 C969 A539 F329	B207	1
2066	1	1	2	2021	R688/J189/J129/U071	U071	22	010	20	60-69	109	NO	SI	SI	NO	R090	J189	J129	U071	I10 M109	U071	22
2113	1	1	2	2021	R570/I509/C169 C787*U089	C169	2	013	20	60-69	201	NO	SI	SI	NO	J960	C780 C787	C169		U071	C169	2
2063	1	1	2	2021	R570/I219/I420/I10	I219	9	051	24	80+	303	NO	SI	SI	NO	R570	I139	I500		I259 I38 N189	I132	9
2107	1	3	2	2021	J80/G932/C710	C710	2	031	16	40-49	214	NO	SI	NO	NO	J960	C710				C710	2
2060	1	1	2	2021	J960/R572/J129/U071*I10 E119	U071	22	010	19	50-59	109	NO	SI	SI	NO	J960	J129	U071		C809 E119 I10	U071	22
2119	1	3	2	2021	R570/I219/I500/I10*J449 C509	I219	9	051	24	80+	303	NO	SI	SI	NO	R570	I219	I500	I10	J449 C509	I219	9
2036	1	1	2	2021	J969/J841*I698	J841	10	062	23	70-79	606	NO	SI	SI	NO	J960	J129	U072		M069 I64	U072	22
2049	1	1	2	2021	J960/J180/U071*I269	U071	22	010	12	20-29	109	NO	SI	SI	NO	R090	I269	J189	U072		U072	22
2111	1	1	2	2021	J960/B485/B24	B206	1	009	13	20-29	107	NO	SI	SI	NO	J960	B485	B24		E46 B370	B206	1
2103	1	1	2	2021	I959/C799/C539*N189	C539	2	025	22	70-79	207	NO	SI	SI	NO	J80	C786	C790 C791	C539	I10 E039	C539	2
2068	1	1	2	2021	R570/I509/I10	I110	9	050	27	80+	302	NO	SI	SI	NO	I469	R570	I509		I10 B029 G309	I110	9
2105	1	1	2	2021	J80/C787/C189	C189	2	014	16	40-49	202	NO	SI	SI	NO	R688	C786	C787	C189	D649	C189	2
2076	1	1	2	2021	N179/E870/N390*I10	N390	14	075	22	70-79	610	NO	SI	SI	NO	R688	C787			I10 E039 N40 N189	C809	2
2074	1	1	2	2021	R572/J159/N390	N390	14	075	27	80+	610	NO	SI	SI	NO	J960	J129	U071			U071	22
2022	1	1	2	2021	R570/I509/I259/I443*I10 E119 N189 E039	I259	9	051	24	80+	303	NO	SI	SI	NO	J960	I500	i259	I442	Z950 I10 E119 N189 E785 E039	i259	9
2044	1	1	2	2021	J80/J189/U071	U071	22	010	24	80+	109	NO	SI	SI	NO	J960	J129	U099		I10	U071	22
5139	1	1	2	2021	R572/K650/I269*U089	K650	11	069	15	30-39	609	NO	SI	SI	NO	J960	I269	J939 I319	I269	U099 A490	U071	22
5011	1	1	2	2021	R570/I514/J180/U071	U071	22	010	23	70-79	109	NO	SI	SI	NO	J129 A499	U071			E43	U071	22
5056	1	3	2	2021	I219/J960/K746/J449	K746	11	066	25	80+	608	NO	SI	SI	NO	K767	R18	K746	B181		B181	1
5045	1	1	2	2021	J969/J189/J189/U071*N179	U071	22	010	22	70-79	109	NO	SI	SI	NO	J129	I071 J129			E119	I071	9
5043	1	1	2	2021	J960/R000/J129/U071*E669	U071	22	010	18	50-59	109	NO	SI	SI	NO	J129	U071				U071	22
5044	1	1	2	2021	I469/J969/U071	U071	22	010	17	40-49	109	NO	SI	SI	NO	J129	U071 J22			I10 N179 E669	U071	22
5046	1	1	2	2021	I251/I519*I10	I251	9	051	23	70-79	303	NO	SI	NO	NO	I219					I219	9
5047	1	1	2	2021	R688/R572/N19 Z491/U071*E669	U071	22	010	17	40-49	109	NO	SI	SI	NO	J129	U071			E669	U071	22
2091	1	1	2	2021	R572/J180/U071*I259 E039	U071	22	010	22	70-79	109	NO	SI	SI	NO	J960	J189	J129	U071	I251 N189 E039	U071	22
2059	1	1	2	2021	J80/J129/U071*C64	U071	22	010	19	50-59	109	NO	SI	SI	NO	J960	R688	J129	U071	C64 C772 C771 C794	U071	22
2109	1	1	2	2021	J960/J129/U071*E669	U071	22	010	19	50-59	109	NO	SI	SI	NO	J960	J129	U099		E669	U071	22
2118	1	1	2	2021	R578/I639/I10	I639	9	055	23	70-79	307	NO	SI	SI	NO	R570	I219			I10 K579 I64	I219	9
2026	1	1	2	2021	C64	C64	2	030	23	70-79	211	NO	SI	SI	NO	R578	N189	N189		Z940 I10 I500 D539	I132	9
2032	1	1	2	2021	J960/R570/I500*I802 I10 E785	I110	9	050	25	80+	302	NO	SI	SI	NO	J960	I249	I500		I10 E119 E039 N19	I249	9
2064	1	1	2	2021	R578/I639/I10*I219	I639	9	055	21	60-69	307	NO	SI	SI	NO	G931	I639			I219 I10 G919 Z982 I64	I639	9
2046	1	1	2	2021	R578/K859*E149 I739	K859	11	067	24	80+	609	NO	SI	SI	NO	K650 R571	K650	K859		E119 I10 I259	K859	11
2082	1	1	2	2021	J960/J841/J129/U071*J449	U071	22	010	27	80+	109	NO	SI	SI	NO	J960	J129	U071		J449 I10 E871 E039 I64 F059	U071	22
2086	1	1	2	2021	J960/I269/J129/U071*I500 E039 E669	U071	22	010	15	30-39	109	NO	SI	SI	NO	J960	J129	G049		E039 H409 E668 H540	G049	6
5006	1	1	2	2021	J969/I269/J129/U071	U071	22	010	18	50-59	109	NO	SI	NO	NO	I269	I743	U072			U072	22
5014	1	1	2	2021	J22/J180*F03 Z736	F03	5	044	24	80+	603	NO	SI	NO	NO	J690	J690	F019		I10	F019	5
5013	1	1	2	2021	I219/I64	I64	9	055	18	50-59	307	NO	SI	NO	NO	Z988,Z982	I619	I674	I10		I619	9
5009	1	1	2	2021	J80/J189/J189	J189	10	059	27	80+	108	NO	SI	NO	NO	J189 N390	U072 J189	N390	I639	I10	U072	22
5117	1	1	2	2021	I219/R571/I711/I712*I10	I711	9	057	21	60-69	309	NO	SI	SI	NO	I711	I10			I714	I711	9
5130	1	1	2	2021	R572/J189/J181*R91	J181	10	059	23	70-79	108	NO	SI	SI	NO	J189	J159	R91		J449	J440	10
5132	3	3	2	2021	G931/G419/G409	G419	6	046	22	70-79	604	NO	NO	NO	NO	G419	G409				G419	6
3126	3	3	2	2021	R570/I219/I10	I219	9	051	24	80+	303	NO	NO	NO	SI	R570	I219	I209		I10	I219	9
3122	1	3	2	2021	R570/K729/C787/C921	C921	2	035	19	50-59	212	NO	NO	NO	SI	R578	K922	C785	C959		C959	2
3121	1	3	2	2021	R570/I219/I10*J449 Z991 J984	I219	9	051	28	80+	303	NO	NO	NO	SI	J969	J969	J449	J684	C509	J684	10
3125	2	3	2	2021	J969/E872 J969/J441/J449*J449 Z991 J984 I10	J441	10	060	27	80+	605	NO	SI	SI	NO	J960	J129	U071		J449	U071	22
3117	1	1	2	2021	J960/J129/U071	U071	22	010	18	50-59	109	NO	SI	SI	NO	J960	J129	U071		E669	U071	22
3136	3	3	2	2021	I469/J80/U071 J129*I10	U071	22	010	20	60-69	109	NO	SI	NO	NO	J960	U072				U072	22
3109	1	1	2	2021	I469/G932/I619/I10*I500	I619	9	055	21	60-69	307	NO	SI	NO	NO	R578	I619	I10		I509	I619	9
5124	1	3	2	2021	R570/I219/I10*G20	I219	9	051	25	80+	303	NO	SI	NO	NO	G20				F319 I10 N40	G20	6
5052	1	1	2	2021	R572/N390*I679 Z931 K319 G409 I10	I679	9	055	22	70-79	307	NO	SI	SI	NO	R13	I651	I10		G409	I632	9
5119	1	1	2	2021	E876/G049/B24	B208	1	009	17	40-49	107	NO	SI	SI	NO	B451 A170	B24				B207	1
5010	1	1	2	2021	J960/U071*E669 E149 D649	U071	22	010	18	50-59	109	NO	SI	SI	NO	J180	U071			E668	U071	22
5008	1	1	2	2021	R572/J960/I219	I219	9	051	22	70-79	303	NO	SI	SI	NO	J180	U099			E669	U071	22
2093	1	1	2	2021	R572/J180/U071*I619 L511	U071	22	010	18	50-59	109	NO	SI	SI	NO	J960	J129	U071		L511 I619	U071	22
2079	1	1	2	2021	J80/J129/U071/E669	U071	22	010	19	50-59	109	NO	SI	SI	NO	J960	J189	J129	U099	I500 I10 E669 E849 K297	U071	22
2025	1	1	2	2021	J960/C786*F03 D649	C809	2	034	23	70-79	214	NO	SI	SI	NO	R578	C786	C499		D539 F03	C499	2
2112	1	3	2	2021	J960/J128/U071*B24	U071	22	010	18	50-59	109	NO	SI	SI	NO	J960	J129	U071		I10	U071	22
3073	1	1	2	2021	J960/J129/U071	U071	22	010	18	50-59	109	NO	SI	NO	NO	J960	J129	U071			U071	22
3074	1	1	2	2021	I469/J81/I509/I10	I110	9	050	24	80+	302	NO	SI	NO	NO	J80	J81	I272	I10		I10	9
3065	1	1	2	2021	R572/J159/U089	J159	10	059	17	40-49	108	NO	SI	NO	NO	R572	J189	U099		E119	U071	22
3080	1	1	2	2021	C439*G409	C439	2	023	16	40-49	214	NO	SI	NO	NO	G932	C793			C780	C809	2
3067	1	1	2	2021	R572/K650/K550/E119*R54	E119	4	041	27	80+	601	NO	SI	NO	NO	E141	R739	E149		K922	E141	4
6053	1	1	2	2021	I469/J159/U071	U071	22	010	22	70-79	109	NO	SI	NO	NO	J80	J129	U071			U071	22
6060	1	1	2	2021	J960/J189/U071*E669	U071	22	010	17	40-49	109	NO	SI	NO	NO	J80	J129	U071			U071	22
6061	1	3	2	2021	R688/N19/E149*E119 Z491 N19	E112	4	041	20	60-69	601	NO	SI	NO	NO	A499	E145	E149		I10 I872 N189	E147	4
6056	1	3	2	2021	D649/K922/C155 C780 C787/J852	C155	2	012	21	60-69	203	NO	SI	NO	NO	C159 C799					C159	2
7057	1	1	2	2021	I469/I10*I499 Z950	I10	9	050	26	80+	302	NO	SI	NO	SI	I219	I251	I10			I219	9
7084	1	1	2	2021	J22/J189/U071*E46 G309	U071	22	010	23	70-79	109	NO	SI	SI	NO	R572	J159	E43		G309	E43	4
7078	1	1	2	2021	R570/C140	C140	2	011	24	80+	214	NO	SI	NO	NO	C329				I10 J449 F172	C329	2
7079	1	1	2	2021	I219/I499/I10	I219	9	051	23	70-79	303	NO	SI	NO	SI	I219	I10			I693 G409	I219	9
7020	1	1	2	2021	R91/R042	R042	18	089	16	40-49	000	NO	SI	NO	NO	R571	B441	R91			B441	1
7016	1	1	2	2021	C349/N189/J189/U072	U072	22	010	22	70-79	109	NO	SI	SI	NO	J189	J189	C349		N184 U072	C349	2
7091	2	3	2	2021	R688/B24/E149*I10 E149	B24	1	009	18	50-59	107	NO	SI	NO	SI	E141	E119			B24 I251 I10	E111	4
7030	1	1	2	2021	K746/I859/K922	K746	11	066	23	70-79	608	NO	SI	NO	NO	K729	D649	K746		E119 I10 T116	K746	11
7060	1	1	2	2021	R688/J150 N390/N390 B379*N12 E079 J189 U071	U071	22	010	18	50-59	109	NO	SI	SI	NO	J960	J189	U071		I64 I10 E149 E049	U071	22
7025	1	1	2	2021	P072/P220/P219	P219	16	082	01	0 a 9	404	NO	SI	NO	NO	P368	P220	P220			P368	16
7027	1	1	2	2021	R572/J129/U072	U072	22	010	23	70-79	109	NO	SI	SI	NO	J960	J129	U071		I10	U071	22
7052	1	1	2	2021	I469/J969/I509/N185*N19 Z491 I489	N185	14	074	26	80+	610	NO	SI	NO	NO	R570	I509	I10			I110	9
7050	1	1	2	2021	I469/E43/N40	E43	4	042	19	50-59	602	NO	SI	NO	SI	N390	R31	N40			N40	14
7134	1	1	2	2021	I219/I269/I219	I219	9	051	24	80+	303	NO	SI	NO	NO	I219	I269	M259 Z966	S720	E119 I10 N40	X590	20
7131	1	1	2	2021	R571/K922/D689	D689	3	040	21	60-69	614	NO	SI	NO	NO	R571	K922	D689			D689	3
7039	1	3	2	2021	J189/J189	J189	10	059	24	80+	108	NO	SI	SI	SI	J189	U071			I10	U071	22
7007	1	1	2	2021	R572/A411/A162*I10 E668	A162	1	002	20	60-69	102	NO	SI	SI	NO	J960	I609	A170		A162 E669 I10	A162	1
7058	1	1	2	2021	I619/I674/I674/I10	I674	9	055	22	70-79	307	NO	SI	NO	NO	I674	I619	I10			I619	9
7035	1	1	2	2021	I469/A419/J159	J159	10	059	22	70-79	108	NO	SI	SI	NO	J189	J159			I10 Z038	J159	10
7040	1	3	2	2021	J960/J189	J189	10	059	26	80+	108	NO	SI	NO	NO	J960	U072				U072	22
7112	1	1	2	2021	I469/E43/D649/E149	E43	4	042	21	60-69	602	NO	SI	NO	NO	I219	E119				E116	4
7049	1	1	2	2021	R092/U072/J449/F172	U072	22	010	19	50-59	109	NO	SI	NO	NO	J189	U072			J449	U072	22
7048	1	1	2	2021	G931/I469/I10	I10	9	050	21	60-69	302	NO	SI	NO	SI	J189	U072				U072	22
7044	1	1	2	2021	J80/U071 J180	U071	22	010	19	50-59	109	NO	SI	SI	NO	J189	J129	U071		E785	U071	22
7118	1	1	2	2021	J969/U071 J189/N179/I10*E149	U071	22	010	18	50-59	109	NO	SI	SI	NO	J960	J849	U071		I10 E119	U071	22
7116	1	1	2	2021	I469/R688/J180/U071*C509	U071	22	010	23	70-79	109	NO	SI	SI	NO	J189	J180	U071		C509	U071	22
7124	1	1	2	2021	I469/J987/U071	U071	22	010	24	80+	109	NO	SI	NO	NO	J80	J181	U071		I10 C819	U071	22
7121	1	1	2	2021	I219/I259/I10/E149	E146	4	041	22	70-79	601	NO	SI	SI	NO	E141	E119			I10 I519	E111	4
7088	1	3	2	2021	R960/E878/E43	E43	4	042	28	80+	602	NO	SI	NO	SI	R54					R54	18
7033	1	1	2	2021	U071 J189	U071	22	010	26	80+	109	NO	SI	SI	NO	J189	J129	U071			U071	22
7004	1	1	2	2021	J960/U089 J129*I10	J129	10	059	24	80+	108	NO	SI	SI	NO	J960	J129	U071		I10	U071	22
7011	1	1	2	2021	U071	U071	22	010	22	70-79	109	NO	SI	NO	NO	J22	J129	U072		I10 E119	U072	22
7041	1	1	2	2021	I469/J960/U071 J189	U071	22	010	24	80+	109	NO	SI	SI	NO	J960	J129	U071		E669	U071	22
7013	1	1	2	2021	I469/R688/U071 J189/I518*G473	U071	22	010	22	70-79	109	NO	SI	SI	NO	J80	J841	J129	U071	E039 I10 E119	U071	22
7113	1	1	2	2021	J960/J129 J180/U071	U071	22	010	23	70-79	109	NO	SI	SI	NO	J960	J180	U071		I10	U071	22
7062	1	1	2	2021	I469/J189*G309 E46	G309	6	047	25	80+	604	NO	SI	NO	SI	J960	J690	R13	G309	E43 I509 Z038	G309	6
7117	1	1	2	2021	J189/U099 J189*J440	U071	22	010	23	70-79	109	NO	SI	NO	NO	J960	J180	U071		J449 I10 I251	U071	22
6029	1	1	2	2021	A419/N19/E878/J189	J189	10	059	23	70-79	108	NO	SI	SI	NO	J80	J449				J449	10
6117	1	1	2	2021	J80/J159/U072/B24*E43	U072	22	010	16	40-49	109	NO	SI	NO	NO	E46	B24			F192	B238	1
6035	1	1	2	2021	I469/R571 R570/I99 Z958/I509 I219	I219	9	051	20	60-69	303	NO	SI	NO	NO	I219	I251			J449	I219	9
6019	1	1	2	2021	J80/J129/U071*I10 G309 I269 S700	U071	22	010	24	80+	109	NO	SI	NO	NO	J960	J129	U071		I10 G309 J449	U071	22
2095	2	3	2	2021	R571/R601/K746*I10 E149 K746	K746	11	066	22	70-79	608		SI			R572	J90	K859	C229 K746	I10 E119	C229	2
2011	2	3	2	2021	J80/U071 J129*J449	U071	22	010	23	70-79	109	NO	SI	SI	NO	J189	J129	U072		I10 J449	U072	22
2005	1	1	2	2021	J960/J129/U071*E119 N189	U071	22	010	20	60-69	109	NO	SI	SI	NO	J189	J129	U071		I10 E119	U071	22
2012	1	1	2	2021	R572/J80/J159/N390*D649	N390	14	075	26	80+	610	NO	SI	SI	NO	R572	N390	N390		N19 I891 D539 J40	N390	14
6021	1	1	2	2021	R572/L089/L089*C469	C469	2	038	20	60-69	214	NO	SI	NO	NO	A499	L984	C469		I10	C469	2
6026	1	1	2	2021	K922/K766/K746*M199	K746	11	066	23	70-79	608	NO	NO	SI	NO	I679					I679	9
6120	1	1	2	2021	R688/E141/I639*E149 C61	E141	4	041	20	60-69	601	NO	SI	NO	NO	E119				C61	E119	4
6006	1	1	2	2021	J960/J189/J129/U071*N189 I10 D649	U071	22	010	21	60-69	109	NO	SI	NO	NO	J960	J129	U099		I259	U071	22
2052	1	1	2	2021	R571/K922/I859	I850	9	058	21	60-69	309	NO	SI	SI	NO	K922	K859			E669 I10	K859	11
2053	1	1	2	2021	J80/J189/U071*N189 R91	U071	22	010	27	80+	109	NO	SI	SI	NO	J960	J129	U071		I10	U071	22
6010	1	1	2	2021	R570/I959/E878/C229	C229	2	015	24	80+	203	NO	SI	NO	NO	K922	C229			E149 I10	C229	2
6011	1	3	2	2021	R570/I219/I10	I219	9	051	23	70-79	303	NO	SI	NO	NO	I219				I10 I64	I219	9
6007	1	1	2	2021	C189*I480	C189	2	014	22	70-79	202	NO	SI	NO	NO	R572	K659 Z988	C189		K579	C189	2
2016	1	1	2	2021	K922/K275*I10	K276	11	063	16	40-49	609	NO	SI	SI	NO	J81	I258			I10 N189	I258	9
2094	1	1	2	2021	J960/J841/J449*J449 J841 Z991 J984 F102	J449	10	060	19	50-59	605		SI			I678	I64	I269	J969	J449	I269	9
6044	1	1	2	2021	R688/R090/J129	J129	10	059	20	60-69	108	NO	SI	NO	NO	J80	J129	U071			U071	22
6028	1	1	2	2021	C629/R688	C629	2	038	18	50-59	211	NO	SI	SI	NO	N19	N139	C629			C629	2
6018	3	1	2	2021	J960/J129/U071*R99	U071	22	010	18	50-59	109	NO	SI	NO	NO	J969	J156	J129	U071	E149 I10	U071	22
6043	1	1	2	2021	I269/I10/E149/K746*I859	E146	4	041	23	70-79	601	NO	SI	NO	NO	J960	J129	U071			U071	22
6036	1	1	2	2021	K650/K650/K631/K579	K578	11	068	26	80+	609	NO	SI	NO	NO	R572	K659	K579		G309 E039 I10	K578	11
6037	1	3	2	2021	R571/E878/R13/F03	F03	5	044	24	80+	603	NO	SI	NO	NO	R13	G309				G309	6
6039	1	1	2	2021	J189/J129/U071	U071	22	010	21	60-69	109	NO	SI	NO	NO	J960	J129	U071		E785	U071	22
6115	1	1	2	2021	I219/A419/I10/E149	I219	9	051	22	70-79	303	NO	SI	NO	NO	J80	J189 A090	J129	U071	E149 I10 E669	U071	22
6017	1	1	2	2021	I219/I499/E878/K769*I10 E119 K560	K769	11	066	20	60-69	608	NO	SI	NO	NO	K729	K703			I10 E149 E039	K703	11
6030	1	1	2	2021	D479*E039 C539	D479	2	037	25	80+	215	NO	SI	SI	NO	C539				E039	C539	2
6116	1	1	2	2021	C787*D487 E43	C809	2	034	23	70-79	214	NO	SI	NO	NO	C229				K295	C229	2
6027	1	1	2	2021	R570 R572/J440/I219*A162 B24 E46	J440	10	060	21	60-69	605	NO	SI	NO	NO	R572	J440			B24 A169	J440	10
6041	1	1	2	2021	R572 R570/J189/I249	I249	9	051	24	80+	303	NO	SI	NO	NO	R572 R570	J159	I500	I420 I422	I10	I420	9
6023	1	3	2	2021	J80/J690/C189	C189	2	014	25	80+	202	NO	SI	NO	NO	J80	C189				C189	2
2050	1	1	2	2021	R570 R572/J189/J159	O961	15	078	12	20-29	612	NO	SI	SI	NO	A499	J180	R568	I609	R99	I609	9
2054	1	1	2	2021	J969/R572/J80/U071 J189	U071	22	010	20	60-69	109	NO	SI	SI	NO	R572	J129	U071		I10 E119	U071	22
6042	1	1	2	2021	J960/I260/C787/C61*I10 J449	C61	2	028	25	80+	210	NO	SI	NO	NO	J960	J449			C61 I10	J449	10
6113	1	1	2	2021	I603/I603*I10	I603	9	055	22	70-79	307	NO	SI	NO	NO	I671	I609	I10		C189 I10 E785	i609	9
6109	1	1	2	2021	I469/R572/J189/U071*N40 N19 J449	U071	22	010	25	80+	109	NO	SI	NO	NO	A419	J189	U071		J449	U071	22
6107	1	1	2	2021	R092/J80/C780/C710	C710	2	031	20	60-69	214	NO	SI	NO	NO	J80	J90	C780	C710		C710	2
6090	1	3	2	2021	R570/I498*G409 R418	I498	9	053	14	30-39	304	NO	SI	NO	NO	G409				F799	G409	6
6123	1	1	2	2021	J960/R572/A499/J159	J159	10	059	20	60-69	108	NO	SI	NO	NO	J80	A499	J188		F172 E119	J188	10
5061	1	1	2	2021	R571/K922/E878/C169*I10 E149	C169	2	013	23	70-79	201	NO	SI	SI	NO	R571	K922	C160		I10 E119 C509	C160	2
5062	1	3	2	2021	I219	I219	9	051	24	80+	303	NO	SI	NO	NO	I219	I255	I10		E669 E039 I872	I219	9
6098	1	1	2	2021	R570/I509/J449	J449	10	060	26	80+	605	NO	SI	NO	NO	A419	J159	J449		I10 J459 E039	J448	10
6091	1	1	2	2021	I219	I219	9	051	24	80+	303	NO	SI	NO	NO	I10				M199 F03 I872	I10	9
6105	1	1	2	2021	J969/J129/U071	U071	22	010	22	70-79	109	NO	SI	NO	NO	J80	J129	U071		I10	U071	22
6101	1	1	2	2021	R572/J189/J129/U071	U071	22	010	20	60-69	109	NO	SI	NO	NO	J80	J129	U071		R568 I269 I279	U071	22
6103	1	1	2	2021	J960/J129/U071	U071	22	010	18	50-59	109	NO	SI	NO	NO	J80	J129	U071		J449	U071	22
6110	1	1	2	2021	J969/E872/E141/R572	E141	4	041	20	60-69	601	NO	SI	NO	NO	E140	E119			I10	E110	4
6104	1	3	2	2021	I458/E878/E43/D376*E149	D376	2	037	26	80+	215	NO	NO	NO	SI	C249				E149 I10	C249	2
6108	1	1	2	2021	R688/K729/N19/M329	M329	13	072	12	20-29	614	NO	SI	NO	NO	I500	I10	M321	M329	A499	M321	13
6092	1	1	2	2021	L089/U072/I469*E149	U072	22	010	19	50-59	109	NO	SI	NO	NO	A419	E145	E149			E147	4
5088	1	1	2	2021	U071 J189*E669	U071	22	010	18	50-59	109	NO	SI	SI	NO	J180	U071			E669 I10 E119	U071	22
5079	1	1	2	2021	R572/N390/N390/N40*I10 I489	N40	14	076	24	80+	611	NO	SI	SI	NO	N390	N40			I10 F03	N40	14
5078	1	1	2	2021	R572/K650/K658*K746	K658	11	069	26	80+	609	NO	SI	SI	NO	A499 B49	K650	R18	K746	I10	K746	11
5075	1	6	2	2021	R090/I269/C799/C56 M623	C56	2	027	16	40-49	211	NO	SI	NO	SI	C56	C55	C56			C56	2
5081	1	1	2	2021	R090/J80/C159	C159	2	012	22	70-79	203	NO	SI	SI	NO	K222	C159			I698	C159	2
5084	1	1	2	2021	N179/N390/C61	C61	2	028	21	60-69	210	NO	SI	SI	NO	N390	N133	C61			C61	2
6121	1	3	2	2021	R570/I219*N40	I219	9	051	25	80+	303	NO	SI	NO	SI	R98				F209 N189 J449	N189	14
6094	1	1	2	2021	I469/U071 J189/N19 Z491*E669	U071	22	010	19	50-59	109	NO	SI	NO	NO	J80	J129	U099		E669 I10	U071	22
6131	1	1	2	2021	J960/R570/I500/N390	N390	14	075	21	60-69	610	NO	SI	NO	NO	N390		N19		I10, I500	N19	14
6093	1	1	2	2021	J960/R570/I500*I10	I110	9	050	21	60-69	302	NO	SI	NO	NO	R570	I500	I420		J449 E669 I10	I420	9
6106	1	1	2	2021	I469/R570/J449	J449	10	060	19	50-59	605	NO	SI	NO	NO	I10				J449 E149	I10	9
6097	1	1	2	2021	J960/J159/J449	J440	10	060	24	80+	605	NO	SI	NO	NO	J80	J159	J449		E46	J440	10
5105	1	1	2	2021	I499/I259/D649/C959	I259	9	051	18	50-59	303	NO	SI	SI	NO	D649	C925			I619	C925	2
5095	1	1	2	2021	R572/J987/A162	A162	1	002	19	50-59	102	NO	SI	SI	NO	J189	A162	J449	F172	I10 E109	A162	1
4078	1	3	2	2021	J129/U071	U071	22	010	24	80+	109	NO	NO	NO	SI	J960	U072			I10	U072	22
4049	1	1	2	2021	J960/U071 J989*E669 N179 A419	U071	22	010	17	40-49	109	NO	SI	SI	NO	J969	R572	J129	U071	I251 I509 I10 E119	U071	22
1004	1	1	2	2021	R688/R572/J180/U071	U071	22	010	21	60-69	109	NO	SI	SI	NO	J80	J129			I10 M350 M349	M350	13
4083	1	1	2	2021	R570/I219*I10	I219	9	051	28	80+	303	NO	SI	SI	NO	I219	K610	K566		I10 J449	K566	11
4058	1	3	2	2021	R570/I219*C229 K746	I219	9	051	20	60-69	303	NO	SI	NO	NO	J960	I509	K746	C229		C229	2
4114	3	3	2	2021	C349	C349	2	020	20	60-69	204	NO	SI	NO	NO	C349					C349	2
1011	1	1	2	2021	R090/U071	U071	22	010	20	60-69	109	NO	SI	SI	NO	J80	J129	U071			U071	22
4107	1	1	2	2021	R688/C786/C56*C786 C56	C56	2	027	19	50-59	211	NO	SI	SI	NO	C56					C56	2
4100	1	1	2	2021	R688/A419/E145*F03	E147	4	041	23	70-79	601	NO	SI	SI	NO	E147				E119 I739 F192 F019	E117	4
4077	1	1	2	2021	J189/U072	U072	22	010	18	50-59	109	NO	SI	SI	NO	J969	U072			E119 E669 E785 I10	U072	22
4076	1	1	2	2021	R688/R572/A499*C189	A499	1	006	22	70-79	109	NO	SI	SI	NO	R068	C189			I251 E46 Z038	C189	2
4081	1	3	2	2021	R578/I64/G301	G301	6	047	25	80+	604	NO	SI	NO	SI	I461	G309			R32 E46	G309	6
5111	1	1	2	2021	R571/K922/K279*N189	K274	11	063	23	70-79	609	NO	SI	SI	NO	K650	K659 A488			N189 K922 K259	N189	14
4047	1	1	2	2021	J960/J80/U071	U071	22	010	16	40-49	109	NO	SI	SI	NO	J969	J129	U071		J459	U071	22
4111	1	1	2	2021	J960/J181/U071*I10	U071	22	010	20	60-69	109	NO	SI	SI	SI	J960	U072			E119	U072	22
4095	1	3	2	2021	C799/C349	C349	2	020	24	80+	204	NO	SI	NO	NO	R068	C349				C349	2
4112	1	1	2	2021	I260/R578/U071	U071	22	010	20	60-69	109	NO	SI	SI	SI	J969	R572	J180	U071	I10 E119 E669	U071	22
4009	1	1	2	2021	J80/J129	J129	10	059	25	80+	108	NO	SI	SI	NO	J969	J189	U072		I10 J449 N189	U072	22
4053	1	1	2	2021	J969/J129/U071	U071	22	010	16	40-49	109	NO	SI	SI	NO	J969	J129	U071		I10 E119 E669	U071	22
4116	1	3	2	2021	R570/I219*I694	I219	9	051	20	60-69	303	NO	SI	NO	SI	i461				I64 F329	I64	9
1013	1	3	2	2021	R572/N390/B24	B24	1	009	16	40-49	107	NO	SI	NO	NO	A419	N390			A162	N390	14
1016	1	1	2	2021	R570/I219/R072	I219	9	051	14	30-39	303	NO	SI	NO	NO	I609	I609			G822	I609	9
4062	1	1	2	2021	R570/I469/I269	I269	9	052	15	30-39	304	NO	SI	NO	NO	J960	J46			E669	J46	10
4063	1	1	2	2021	I469 I219/I469 I219/I469 I219/I469 I219	I219	9	051	26	80+	303	NO	SI	SI	NO	J960	R578	J180	I110	I10 R54	I110	9
4059	1	1	2	2021	I469 R688/J969 R572 K830	A419	1	005	17	40-49	106	NO	SI	SI	NO	J969	R572	K819			K819	11
4060	1	1	2	2021	R688/A419/N189	N189	14	074	24	80+	610	NO	SI	SI	NO	R572	I330	A490 T827		I10 N189 E039	I120	9
4082	1	1	2	2021	R090/A419/C539	C539	2	025	20	60-69	207	NO	SI	SI	NO	R572	N390	C539		F412	C539	2
4074	1	1	2	2021	I509/N19/J969	N19	14	074	23	70-79	610	NO	SI	SI	NO	J960	N189	G934 N19	I500	J449 I10 I489	I120	9
4073	1	1	2	2021	I469/J960/C349	C349	2	020	25	80+	204	NO	SI	SI	NO	J960	C349			J449 Z038 I509	C349	2
4050	1	1	2	2021	A410	A410	1	005	19	50-59	106	NO	SI	SI	NO	J969	J189	J129	U071	K550 R634 G439	U071	22
4093	1	1	2	2021	R572/J189	J189	10	059	20	60-69	108	NO	SI	SI	NO	R570	I219	I251		I272	I219	9
4086	1	1	2	2021	J80/J188/U071*E668	U071	22	010	20	60-69	109	NO	SI	SI	NO	J969	R572	J129	U071	E669 I10 E119	U071	22
4075	1	1	2	2021	J180/R090/U071	U071	22	010	15	30-39	109	NO	SI	SI	NO	J969	R572	J180	U071		U071	22
4069	1	1	2	2021	R578/I609/I608	I608	9	055	20	60-69	307	NO	SI	SI	NO	J960	G919	I609	I10	i608	I609	9
4028	1	1	2	2021	R572/J189/J841	J841	10	062	19	50-59	606	NO	SI	SI	NO	R572	J180	U071		I10 E119	U071	22
4102	1	3	2	2021	J969/R060/F019	F019	5	044	26	80+	603	NO	SI	NO	NO	J960	F019			I251 I259 J449 E785	F019	5
1006	1	1	2	2021	J960/J80/J041/U071 J989*N179 I802	U071	22	010	20	60-69	109	NO	SI	SI	NO	R572	A498	U071			U071	22
4085	1	1	2	2021	A419/J189/U071 J989*I10	U071	22	010	15	30-39	109	NO	SI	SI	NO	J969	R572	J129	U071	E669	U071	22
4089	1	1	2	2021	R578/I269/N939 D649/D259	D259	2	037	17	40-49	215	NO	SI	NO	NO	R571	N939	D259			D259	2
4109	1	1	2	2021	G938/I609/I671	I609	9	055	15	30-39	307	NO	SI	SI	NO	I609	I671			I10	I609	9
4025	1	1	2	2021	J960/U071*I10 E669	U071	22	010	21	60-69	109	NO	SI	SI	NO	J969	J129	U071		I10 E669	U071	22
4019	1	1	2	2021	A419/L089	L089	12	071	26	80+	614	NO	SI	SI	NO	R572	L089			I10 M069	L089	12
4030	1	3	2	2021	R960	R960	18	089	19	50-59	000	NO	SI	SI	NO	J960	R572	L089		G20 F03 G409 E46 R13 J449 L899	L089	12
7077	1	1	2	2021	I469/J960/U071 J189	U071	22	010	21	60-69	109	NO	SI	NO	NO	J960	U071				U071	22
7086	1	1	2	2021	J189/J129/U071	U071	22	010	21	60-69	109	NO	SI	SI	NO	J960	J189	U071		I10	U071	22
7120	1	1	2	2021	D479/K859/N189*I10	D479	2	037	21	60-69	215	NO	SI	NO	NO	R688	D508	K859	D479	I10 J449	D479	2
7071	1	1	2	2021	P239/P369/P072	P369	16	084	02	0 a 9	405	NO	SI	NO	NO	P229	P238	P220	P073		P220	16
7015	1	1	2	2021	R572/J129/J22/U072	U072	22	010	25	80+	109	NO	SI	NO	NO	J960	J189	U072		C509 I10	U072	22
7123	1	1	2	2021	R418/G938/R572	G938	6	047	26	80+	604	NO	SI	NO	NO	G934	E43	D376		I10 N184	D376	2
7126	1	1	2	2021	J960/J180/U071/J189	U071	22	010	22	70-79	109	NO	SI	SI	NO	J960	J22	U071		I10 E119	U071	22
7114	1	1	2	2021	R688/R572 R570/N390/I509*I509 I10	I110	9	050	21	60-69	302	NO	SI	SI	NO	J969	I361	I255		Z038 I10 I489	I255	9
7081	1	1	2	2021	A419/K529/E43	E43	4	042	06	0 a 9	602	NO	SI	NO	NO	R572	A099	E40			E40	4
7085	1	1	2	2021	J960/J189/U071	U071	22	010	18	50-59	109	NO	SI	SI	NO	J960	J129	U071		E669	U071	22
7026	1	1	2	2021	R688/J960/U071 J189/J129	U071	22	010	18	50-59	109	NO	SI	SI	NO	I619	J189	J189 Z991	U089		I619	9
7028	1	1	2	2021	U071/J129/J969	U071	22	010	17	40-49	109	NO	SI	SI	NO	J80	J129	U071		E669	U071	22
7069	1	1	2	2021	J969/J129/U071/I10	U071	22	010	20	60-69	109	NO	SI	SI	NO	J189	J129	U071		I10	U071	22
7031	1	1	2	2021	J189/J151/U071*I10	U071	22	010	19	50-59	109	NO	SI	SI	NO	J189	J80	J129	U071	E149	U071	22
7005	1	1	2	2021	R570/I272/Q249	Q249	17	087	07	0 a 9	613	NO	SI	NO	NO	R688	Q250 Z988	Q249			Q250	17
7070	1	1	2	2021	J960/J189*I10 I489	J189	10	059	23	70-79	108	NO	SI		NO	J960	J80	J189		Z038 I10	J189	10
7047	1	1	2	2021	I469/N289/M329	M321	13	072	13	20-29	614	NO	SI	NO	NO	J189	U072			M329 N185 I10	U072	22
7045	1	1	2	2021	I461/J969/J189/J449*E46 G20	J440	10	060	24	80+	605	NO	SI	SI	NO	J189	J159	J441 J440		Z038 G20 E46	J440	10
7046	1	1	2	2021	I609/I10/I219	I219	9	051	23	70-79	303	NO	SI	SI	NO	I609	I674	I10		J449	i609	9
7019	1	1	2	2021	R572/E145/I99/E149*N19	E147	4	041	21	60-69	601	NO	SI	NO	NO	G938	E145	E119		I10 N189	E117	4
7018	1	1	2	2021	J960/U071 R688/J180	U071	22	010	15	30-39	109	NO	SI	SI	NO	R578	J80	J180	U071		U071	22
7072	1	1	2	2021	J960/I509/N939/C539	C539	2	025	13	20-29	207	NO	SI	NO	NO	N390	N390	C539			C539	2
7010	1	1	2	2021	J960/J189 R571/J942/J159*U071 I10 E149	U071	22	010	17	40-49	109	NO	SI	SI	NO	R572	J80	U071		E119	U071	22
7090	1	1	2	2021	J80/J189/I209*G309	I209	9	051	23	70-79	303	NO	SI	NO	NO	R570	I210	I249		J449 G309 E43 N189	I210	9
7064	1	1	2	2021	I219/I509/J180*U071 J129	U071	22	010	24	80+	109	NO	SI	SI	NO	J80	J180	U071		I10 I489	U071	22
7063	1	1	2	2021	I469/R572/J80/U071 J189	U071	22	010	20	60-69	109	NO	SI	NO	NO	J80	J129	U071		E669 E109	U071	22
7024	1	1	2	2021	I469/E149/U071*U071	U071	22	010	21	60-69	109	NO	SI	SI	NO	J80	J189	U071		E119 I10	U071	22
7125	1	1	2	2021	I219/R688/C959	C959	2	035	12	20-29	212	NO	SI	NO	NO	I219	C959				C959	2
7135	1	1	2	2021	J80/J841/U099	U071	22	010	23	70-79	109	NO	SI	SI	NO	J189	J80	J180	U071	I10 J449	U071	22
7036	1	1	2	2021	I639/I652/I10*N179	I632	9	055	24	80+	307	NO	SI	NO	NO	I639	I674	I10			i639	9
7034	1	1	2	2021	I619/G935/R55*E149	G935	6	047	23	70-79	604	NO	SI	NO	NO	S069	S097	T149		E119 G309	W18	20
7075	1	1	2	2021	J960/A419/K830/D376*G309	D376	2	037	25	80+	215	NO	SI	NO	NO	D377				G309 I10	D377	2
2089	1	1	2	2021	R688/C799/C61*N40	C61	2	028	22	70-79	210	NO	SI	SI	NO	R688	C795				C809	2
2071	1	1	2	2021	J189/U071	U071	22	010	24	80+	109	NO	SI	SI	NO	J960	J129	U071		I10 I519	U071	22
2085	1	1	2	2021	R572/N390*I259	N390	14	075	22	70-79	610	NO	SI	SI	NO	N390	N390	U071	E142	E119 I10 I251	U071	22
2081	1	3	2	2021	R570/C799/C169*I10 E785 D649	C169	2	013	22	70-79	201	NO	NO	NO	SI	R570	C786	C169		I10 E785 I709 N200	C169	2
2039	1	1	2	2021	J80/I269/J129/U071	U071	22	010	18	50-59	109	NO	SI	SI	NO	J960	J129	U071			U071	22
5138	1	3	2	2021	R570/I219*I10 I509	I219	9	051	22	70-79	303	NO	SI	SI	NO	I38 I259	I340	I361	I10		I340	9
2061	1	1	2	2021	J960/J129 J180/U071*E119	U071	22	010	20	60-69	109	NO	SI	SI	NO	J960	R688	J129	U071	I10 E119 N19 E668	U071	22
2102	1	1	2	2021	J960/J129 J180/U071	U071	22	010	21	60-69	109	NO	SI	SI	NO	J80	J180	U071			U071	22
2045	1	1	2	2021	J960/J129/U071	U071	22	010	22	70-79	109	NO	SI	SI	NO	J960	J129	U099		E119 E039 E669 M329 H409 M069	U071	22
2035	1	1	2	2021	J80/J129/U071	U071	22	010	14	30-39	109	NO	SI	SI	NO	J960	J129	U071			U071	22
2048	1	1	2	2021	R572/J189/J129/U071	U071	22	010	15	30-39	109	NO	SI	SI	NO	J960	J189	J129	U072	I10	U072	22
2019	1	1	2	2021	R572/J128/U071	U071	22	010	20	60-69	109	NO	SI	SI	NO	J960	J159	J129	U071		U071	22
2077	1	1	2	2021	J969/J180/U071*I269	U071	22	010	16	40-49	109	NO	SI	SI	NO	J960	J129	U072			U072	22
2041	1	1	2	2021	R572/A419/J129/U071*J449	U071	22	010	25	80+	109	NO	SI	SI	NO	J960	J129	U071		I10 J449 N189	U071	22
5018	1	1	2	2021	R688 J969/D899 R572/J189/U071	U071	22	010	19	50-59	109	NO	SI	SI	NO	N179	J180	U071		F172	U071	22
5054	1	1	2	2021	J960/J180/U072*E668	U072	22	010	15	30-39	109	NO	SI	SI	NO	J129	U071			E668	U071	22
5122	1	3	2	2021	I219/J984/E149	E146	4	041	24	80+	601	NO	NO	NO	NO	I219				E119	I219	9
5136	1	1	2	2021	R570/I219/U071	U071	22	010	26	80+	109	NO	SI	SI	NO	J180	U071				U071	22
5121	1	1	2	2021	I219/U071	U071	22	010	17	40-49	109	NO	SI	SI	NO	J180	U071			E669	U071	22
5003	1	1	2	2021	R578/J189/U071*I515 N179	U071	22	010	20	60-69	109	NO	SI	SI	NO	J180	U071			E119	U071	22
5131	1	1	2	2021	I219/I500/I420*N189	I420	9	053	17	40-49	304	NO	SI	SI	NO	I219	I802	I500	I420 I99 Z958	I694 N183	I420	9
5123	1	1	2	2021	R090/J80/J189/U071	U071	22	010	20	60-69	109	NO	SI	SI	NO	J180	U071			E109 I10 E669	U071	22
5118	1	1	2	2021	C229	C229	2	015	21	60-69	203	NO	SI	SI	NO	K830	C229				C229	2
5001	1	3	2	2021	I249/I10	I249	9	051	28	80+	303	NO	SI	NO	NO	E640	E46	F509			E46	4
5012	1	1	2	2021	J189/J189/U071	U071	22	010	22	70-79	109	NO	SI	SI	NO	J180	U071			I10	U071	22
5120	1	1	2	2021	R578/J129/U071*N185	U071	22	010	21	60-69	109	NO	SI	SI	NO	J129 A499	U071			E109 N189	U071	22
3135	1	3	2	2021	I219/F03	I219	9	051	20	60-69	303	NO	SI	NO	NO	R570	I219	I255		I10	I219	9
3113	1	1	2	2021	R572/J189/U071*I693	U071	22	010	25	80+	109	NO	SI	SI	NO	R572	J129	U071		I10	U071	22
3134	1	1	2	2021	I469/R090/J180/U071	U071	22	010	21	60-69	109	NO	SI	NO	NO	J960	J129	U071		J449	U071	22
3118	1	1	2	2021	I219/R571/K922/K259	K254	11	063	22	70-79	609	NO	SI	SI	NO	R570	I219	I489		I10	I219	9
3114	1	1	2	2021	I219/J960/J441*I489 I509 I10	J441	10	060	24	80+	605	NO	SI	SI	NO	R570	I509	I10		J449	I110	9
3124	3	3	2	2021	R570/I269/C786/C56*U089	C56	2	027	18	50-59	211	NO	SI	SI	NO	J960	I269	I802		C56	C56	2
3112	1	1	2	2021	R688/R572/J960/U071 J189	U071	22	010	15	30-39	109	NO	SI	SI	NO	R572	A419	J129	U071		U071	22
3115	1	1	2	2021	R570/I219/I251/I10	I219	9	051	21	60-69	303	NO	SI	SI	NO	R570	I219	I251	E785	E149	E785	4
3119	1	1	2	2021	J960/J180*G122	G122	6	047	21	60-69	604	NO	SI	SI	NO	J80	J690	T175	R13	G122	G122	6
2070	1	1	2	2021	J969/E878/K520*C859	C859	2	036	23	70-79	213	NO	SI	SI	NO	R688	C859				C859	2
2069	1	1	2	2021	J960/J189/I429/U072*I10	U072	22	010	25	80+	109	NO	SI	SI	NO	J960	A499	J129	U072	I10 E785 K297	U072	22
2040	1	1	2	2021	C780/C787/C189*I10	C189	2	014	26	80+	202	NO	SI	SI	NO	J960	C780 C787	C186		C441 I10 K922 F03	C186	2
2024	1	3	2	2021	R571/K922/K259*E119	K254	11	063	26	80+	609	NO	SI	SI	NO	R571	K922	K318		E119	K318	11
2017	1	1	2	2021	R572/J159	J159	10	059	22	70-79	108	NO	SI	SI	NO	R572	N390 J189	N390 A498	U099	I10 E039 I400 I251 R001	U071	22
2084	1	1	2	2021	R572/K650/K859*N179	K859	11	067	13	20-29	609	NO	SI	NO	NO	R571	D693				D693	3
2028	1	1	2	2021	J960/K729/K746	K746	11	066	25	80+	608	NO	SI	SI	NO	J960	K767	K746	K746	I10 E119 E785	K746	11
2047	1	1	2	2021	J80/J129/U071*E149 I10 E669	U071	22	010	20	60-69	109	NO	SI	SI	NO	J960	A499	J129	U071	E119 E142 I10 E669	U071	22
2043	1	1	2	2021	J969/I259/N189/I10*E149 C349	I259	9	051	20	60-69	303	NO	SI	SI	NO	I219	I255	I251	I500	C349 I10 E119 A169	I219	9
2023	1	1	2	2021	R572/J189/U071	U071	22	010	16	40-49	109	NO	SI	SI	NO	J960	J129	U071			U071	22
2034	1	1	2	2021	J189/J80/J129/U071	U071	22	010	16	40-49	109	NO	SI	SI	NO	J960	J129	U071			U071	22
2018	1	1	2	2021	J960/J129/U071*I259 I499	U071	22	010	24	80+	109	NO	SI	SI	NO	I219	I249	U071		I494 I829 I802 T149	U071	22
2058	1	1	2	2021	J189/J129/U071	U071	22	010	22	70-79	109	NO	SI	SI	NO	J960	J189	J129	U071	I10 E119 N189 E669	U071	22
6125	1	1	2	2021	I469/R688/R572/J180*N19 K746	K746	11	066	19	50-59	608	NO	SI	NO	NO	J80	R572	J189		K746 E149 E669	K746	11
6073	1	1	2	2021	P293/P293/P071	P293	16	086	02	0 a 9	406	NO	SI	NO	NO	P220	P073	P000			P000	16
5002	1	1	2	2021	I469/R578/I489	I489	9	053	18	50-59	304	NO	SI	NO	NO	I509	I443	I10	Q211	E119	Q211	17
5007	1	1	2	2021	E872/N179/I139*I278	I139	9	050	16	40-49	302	NO	SI	SI	NO	I471	I278	N189	Q211		Q211	17
5144	1	3	2	2021	R570/I249/I219*I10	I219	9	051	24	80+	303	NO	SI	NO	NO	J449				J684	J684	10
5050	1	1	2	2021	R572/K650/K529/E46	E46	4	042	19	50-59	602	NO	SI	SI	NO	K650	K529				K529	11
5143	1	3	2	2021	J80/I500*M329 G409	M321	13	072	12	20-29	614	NO	SI	SI	NO	M329				M321 D619 J189	M321	13
5134	1	1	2	2021	J189/J449/I64/C169	J440	10	060	22	70-79	605	NO	SI	SI	NO	J189	J22	J449	F172	N40 N390	J440	10
5055	1	1	2	2021	R572/A419 A090/R100/K566	K566	11	065	26	80+	607	NO	SI	SI	NO	A090	R100	K566		J441	K566	11
5125	3	3	2	2021	R570/R688/C795/C800	C800	2	034	23	70-79	214	NO	SI	SI	NO	N390	C61 C795				C61	2
5127	1	3	2	2021	I219/I694*I10	I694	9	055	26	80+	307	NO	SI	NO	NO	I679	I139	I10			I139	9
5129	1	1	2	2021	I219	I219	9	051	20	60-69	303	NO	SI	SI	NO	I213	E780			E669	E780	4
5128	1	3	2	2021	I219/I10*I694	I219	9	051	25	80+	303	NO	SI	NO	NO	I64	I10			S720	I64	9
3107	3	3	2	2021	R688/R53 Z730/C189*N40	C189	2	014	22	70-79	202	NO	SI	NO	NO	R572	A419	K566	C189		C189	2
2072	1	1	2	2021	J960/J129/U071	U071	22	010	23	70-79	109	NO	SI	SI	NO	J960	J129	U071		C169 Z850 K829 Z904 F03	U071	22
2073	1	1	2	2021	I219/E46/C679	C679	2	029	23	70-79	211	NO	SI	SI	NO	J960	J156	J129	U071	C679 I714 N189 N819 E669	U071	22
2067	1	1	2	2021	I219/I500/I10*E149	I219	9	051	25	80+	303	NO	SI	SI	NO	I469	I639			I10 R730	I639	9
2083	1	1	2	2021	R570/I219/I251*I10	I219	9	051	23	70-79	303	NO	SI	NO	NO	R570	I219	I249		I10 I489 G309	I219	9
2092	1	1	2	2021	R570/I509/I361/I10*E149 E668	I361	9	053	19	50-59	304	NO	SI	SI	NO	J960	R570	I500		U072 E119 I10 E039 N19 E668 G473	U072	22
2080	1	1	2	2021	J960/J129/U071*E669	U071	22	010	16	40-49	109	NO	SI	SI	NO	J80	A498	J129	U099	I10 E669	U071	22
2108	1	1	2	2021	J960/C795/C509	C509	2	024	15	30-39	206	NO	SI	SI	NO	R688	C799	C509		D649 N189	C509	2
2110	1	3	2	2021	R570/I219/I10	I219	9	051	22	70-79	303	NO	SI	SI	NO	I219	I251			I64 I10 I500	I219	9
2114	1	3	2	2021	R570/I509/I119/I10	I110	9	050	23	70-79	302	NO	SI	SI	NO	R570	I500	I10			I110	9
2099	1	1	2	2021	R578 L089/T827/E162/E119*N189	E117	4	041	19	50-59	601	NO	SI	SI	NO	K650	K659	N185	E119	D649	E112	4
2088	1	1	2	2021	R571/K922 I850/K746	K746	11	066	25	80+	608	NO	SI	SI	NO	R571	K922	K746		I10 J449 K295	K746	11
2042	1	1	2	2021	J960/G932/I639*I10	I639	9	055	18	50-59	307	NO	SI	SI	NO	J960	I639	I10	I10	F192	I639	9
2115	1	1	2	2021	P285/P280/Q606*P071 Q604	Q606	17	088	01	0 a 9	613	NO	SI	SI	NO	P285	Q336	P369			Q336	17
2030	1	1	2	2021	R572/N390/N390*I710	N390	14	075	23	70-79	610	NO	SI	SI	NO	I219	I249	I489	I38	I10 I489 I259 I38 I351 G20 E46 M819	I351	9
2087	1	1	2	2021	G932/G936/I677/G042*C910	I677	9	055	09	0 a 9	307	NO	SI	SI	NO	G938	R572 R578	K746	C910	J189 D649 R568	C910	2
6128	3	3	2	2021	I469/T175/R568/G409	G409	6	046	14	30-39	604	NO	SI	NO	NO	R960	G409	G409			G409	6
6063	1	3	2	2021	I469/I219	I219	9	051	25	80+	303	NO	SI	NO	NO	J90	J189	J449		F172	J440	10
6070	1	1	2	2021	J960/J80/U071	U071	22	010	19	50-59	109	NO	SI	NO	NO	J960	J129	U071			U071	22
3019	2	3	2	2021	G931/R571/C61	C61	2	028	26	80+	210	NO	NO	NO	NO	R572	N139				N139	14
3037	1	1	2	2021	R572/K650/K631/K550*E669	K550	11	068	18	50-59	609	NO	SI	NO	NO	R572	K659	K631			K631	11
3029	1	1	2	2021	I269/R578*E668	I269	9	052	18	50-59	304	NO	SI	NO	NO	R570	I269			M009	M009	13
3036	1	1	2	2021	R578/R58/D696*R99	D696	3	040	15	30-39	614	NO	SI	SI	NO	R578	I609	D696		U071	D696	3
3017	1	1	2	2021	R092/E878/C20 C56	C20	2	014	15	30-39	203	NO	SI	NO	NO	R688	C787			I10	C809	2
3033	1	1	2	2021	R572/K650/K559/N189*J449	K559	11	068	24	80+	609	NO	SI	NO	NO	R572	N390			C61	C61	2
3041	1	1	2	2021	I219/I249	I219	9	051	18	50-59	303	NO	SI	NO	NO	J960	J129			E119	J129	10
3051	1	1	2	2021	J960/J180/U071*I10 E119	U071	22	010	18	50-59	109	NO	SI	NO	NO	J80	J180	U072		I10	U072	22
3055	1	1	2	2021	I219/I259*I500	I219	9	051	22	70-79	303	NO	SI	SI	NO	R570	I499				I499	9
3045	1	1	2	2021	R688/K729/K746/F102*I10 E119	K703	11	066	23	70-79	608					K729	K729	K746		I10	K746	11
3025	1	1	2	2021	J80/J189/J188/U071*E149	U071	22	010	23	70-79	109	NO	SI	NO	NO	J969	J129	U071		J449	U071	22
3018	1	1	2	2021	J960/J189/U071*E43	U071	22	010	26	80+	109	NO	SI	NO	NO	J969	J129	U071		I10	U071	22
4064	1	1	2	2021	I469/R578/I609/I609	I609	9	055	17	40-49	307	NO	SI	SI	NO	J960	G932	I609		Z038	I609	9
4072	1	1	2	2021	I219/I10	I219	9	051	25	80+	303	NO	SI	NO	NO	I219				I10 I251	I219	9
4066	1	1	2	2021	A418/P072*P522	A418	1	005	05	0 a 9	106	NO	SI	SI	NO	P369	P760	G009	P219	P072 Q211	P760	16
4067	1	1	2	2021	R570/I219/I255*K409	I219	9	051	24	80+	303	NO	SI	SI	NO	R578 R570	I255	N009	K403	I10 J449 F172 E119 E785 I500	K403	11
1010	1	3	2	2021	J969/I269/C349*F172	C349	2	020	25	80+	204	NO	SI	NO	NO	I219	I10			J449	I219	9
1002	1	1	2	2021	R090/J189/U071	U071	22	010	19	50-59	109	NO	SI	SI	NO	J960	J129	U071		I10 E440	U071	22
4088	1	1	2	2021	R572/K859	K859	11	067	25	80+	609	NO	SI	SI	NO	R572	A419	K858	K830	I10	K830	11
4079	1	3	2	2021	R090/I500/I10	I110	9	050	26	80+	302	NO	NO	NO	SI	I219				I10 I251 I509 E785 Z038	I219	9
4105	1	1	2	2021	I469/I251/I219	I219	9	051	25	80+	303	NO	SI	SI	NO	I219				I739	I219	9
4027	1	1	2	2021	E149/I469	E149	4	041	19	50-59	601	NO	SI	SI	NO	G938	E111				E111	4
4021	1	1	2	2021	R572/J969/N390*I639	I639	9	055	26	80+	307	NO	SI	SI	NO	R572	N390	G934	I639	I10	I639	9
4017	1	1	2	2021	I490/A419/N189	N189	14	074	18	50-59	610	NO	SI	SI	NO	R570	R572	N390	L089	N189 G822 T093 L899	N189	14
4031	1	3	2	2021	I469/C229*E119	C229	2	015	19	50-59	203	NO	NO	NO	SI	T175	R11	C229		E119 I10 Z038	C229	2
4033	1	1	2	2021	I469/I10*E149	I10	9	050	21	60-69	302	NO	NO	NO	SI	T175	R11	E141		E119 I10 Z038	W78	20
4010	1	1	2	2021	R572/L089/L899	L899	12	071	22	70-79	614	NO	SI	SI	NO	R001	R572	C61,C799		C73 G822 I10	C61	2
4096	1	3	2	2021	R570/I219/I10	I219	9	051	24	80+	303	NO	SI	NO	NO	I461				I10 E785 M819 I251 F329	I251	9
4070	1	1	2	2021	J960/J181*I10	J181	10	059	26	80+	108	NO	SI	SI	NO	J960	J90	J180		I10 E785 F179 Z720 J449 H540 Z038	J440	10
1007	1	1	2	2021	A498 B965/I269/J189/U071	U071	22	010	23	70-79	109	NO	SI	SI	NO	J80	J129	U071		I260 I10 E785	U071	22
1014	1	6	2	2021	R090/J449*I10	J449	10	060	27	80+	605	NO	NO	NO	NO	R960				R54	R54	18
1015	1	1	2	2021	I469/R572/J969/J159*L031	J159	10	059	22	70-79	108	NO	SI	SI	NO	R572	L031	L97			L97	12
5066	1	1	2	2021	J80/J129/U071	U071	22	010	22	70-79	109	NO	SI	SI	NO	J180	U071			I10 E039 E668 C509	U071	22
5133	1	1	2	2021	I219/I10*F172	I219	9	051	20	60-69	303	NO	SI	SI	NO	I219	I10			F172 E039	I219	9
5071	1	3	2	2021	I469/C249/I10/E039*D649 C809	C249	2	016	20	60-69	203	NO	SI	SI	NO	K650	C249				C249	2
5070	1	1	2	2021	I469/C169/J90	C169	2	013	22	70-79	201	NO	SI	SI	NO	C169					C169	2
5067	1	6	2	2021	I469/I219	I219	9	051	25	80+	303	SI	SI	NO	NO	R54					R54	18
5063	1	1	2	2021	G938/E162/E119*N179	E116	4	041	25	80+	601	NO	SI	SI	NO	J960	G934 E162	E162	E119	I739	E117	4
5094	1	1	2	2021	J189*J449	J440	10	060	20	60-69	605	NO	SI	SI	NO	J159	J449	F172		J459 F192	J448	10
5090	1	1	2	2021	C029	C029	2	011	27	80+	214	NO	SI	NO	NO	C01					C01	2
5106	1	3	2	2021	I219	I219	9	051	24	80+	303	NO	SI	NO	NO	I219				J449	I219	9
5096	1	1	2	2021	J969/R572/K659/K810*I200	K810	11	067	27	80+	609	NO	SI	SI	NO	K650	K810 K658			I10	K810	11
5077	1	1	2	2021	R571/K922/K279	K274	11	063	24	80+	609	NO	SI	SI	NO	K922	K295			I10 N189 E039 N40	K290	11
6095	1	3	2	2021	J969/C349	C349	2	020	23	70-79	204	NO	SI	NO	NO	J969	C349			D649 I10	C349	2
6096	1	1	2	2021	J969/R572/N390	N390	14	075	25	80+	610	NO	SI	NO	NO	A419	N390			I10 F03 J690	F03	5
6130	1	3	2	2021	I219/I10*F03 L899	I219	9	051	22	70-79	303	NO	NO	NO	NO	R98				I10 G309	I10	9
7014	1	1	2	2021	I469/C509 C799	C509	2	024	19	50-59	206	NO	SI	SI	NO	C509 C780 C787 C793					C509	2
7108	1	1	2	2021	R688/C799/C229 C788*I10 E149	C229	2	015	24	80+	203	NO	SI	SI	NO	G934	K746	C220		I10 E119	C220	2
7087	1	1	2	2021	R572/J189/B24/U072*B24	U072	22	010	16	40-49	109	NO	SI		NO	J80	J180	U071	B24		U071	22
7051	1	1	2	2021	I469/R571/K922/I10	I10	9	050	21	60-69	302	NO	SI	NO	SI	T794	K922	Z988, Y839	R100	I10	Y839	20
7022	1	1	2	2021	R571/K922/K579/C809 C787	C809	2	034	20	60-69	214	NO	SI	NO	SI	C729 C787				Z038 K573	C729	2
4045	1	1	2	2021	R570/I219/I509/I10	I219	9	051	22	70-79	303	NO	SI	SI	NO	R570	I489	I219	I255	I251 I259 Z951 F172 J449 I10 N189	I219	9
7128	1	1	2	2021	I469/R092/R688/B24	B24	1	009	15	30-39	107	NO	SI	NO	NO	R571	B24				B24	1
7115	1	1	2	2021	G910/R572	G910	6	047	09	0 a 9	604	NO	SI	NO	NO	R572 R578	G932	G939 Z988	G910		G910	6
7066	1	1	2	2021	C189/N189*I10	C189	2	014	22	70-79	202	NO	SI	NO	NO	C189				I10 N189	C189	2
7056	1	3	2	2021	I490/I219	I219	9	051	19	50-59	303	NO	SI	NO	SI	I219	I10			E149 N189	I219	9
7001	1	1	2	2021	I469/R53 Z730/I698/I10	I698	9	055	22	70-79	307	NO	SI	NO	NO	R572	J129	E46	N183	I10 I694	E43	4
7111	1	1	2	2021	I469/R572/K650/Z931 A419 K319*C119	C119	2	011	20	60-69	214	NO	SI	SI	NO	J969	E43	C119			C119	2
7110	1	1	2	2021	J960/J129/U071*K264	U071	22	010	20	60-69	109	NO	SI	SI	NO	J960	J849	U071		E119	U071	22
7042	1	1	2	2021	I619/I10*N189 Z491	I619	9	055	19	50-59	307	NO	SI	SI	NO	I619	I674	I10		N189 N19 Z492 I340 i361	I619	9
7129	1	1	2	2021	J80/J189/U071/I500*I10	U071	22	010	24	80+	109	NO	SI	SI	NO	J189	J80	J189	U071	I10 I251	U071	22
7127	1	1	2	2021	G931/J969/I509/K746*D649	K746	11	066	15	30-39	608	NO	SI	SI	NO	K720	K746			N250 D649	K746	11
7006	1	1	2	2021	I469/A499/A419/C009	C009	2	011	23	70-79	214	NO	SI	NO	NO	R572	N189	C001 C795		I10	C001	2
7076	1	1	2	2021	R572/G049/G039	G039	6	045	23	70-79	105	NO	SI	NO	NO	R572 R578	G039			I10	G039	6
7054	1	1	2	2021	R99	R99	18	089	20	60-69	000	NO	SI	SI	NO	J189	J690	I679		G409 G300	I679	9
7053	1	1	2	2021	J960/N009/N390/E46	E46	4	042	25	80+	602	NO	SI	SI	NO	N390	N390	N189 Z491	N189	E46 I10 F03	N189	14
4043	1	3	2	2021	I248/I219/I469*I10	I219	9	051	26	80+	303	NO	SI	SI	SI	I219				E119 I10 E46 F059	I219	9
4044	1	3	2	2021	I469/I219*I10	I219	9	051	25	80+	303	NO	SI	SI	SI	J960	J81	R572	N390	I10 I251 R190 Z038	N390	14
7080	1	3	2	2021	A419/K259/C169*E46	C169	2	013	19	50-59	201	NO	NO	NO	SI	C169				E43	C169	2
7029	1	1	2	2021	K650/K658/K746/N189*C260	K746	11	066	21	60-69	608	NO	SI	NO	NO	K650	K566	C798	C749	I10 E039 M329	C749	2
7067	1	1	2	2021	I469/I209/J159/I10	I209	9	051	24	80+	303	NO	SI	SI	NO	J960	J189	U072		I10 I694	U072	22
7055	1	1	2	2021	I219/C61	C61	2	028	22	70-79	210	NO	SI	NO	NO	C61					C61	2
7130	1	1	2	2021	K650/R572	K650	11	069	15	30-39	609	NO	SI	SI	NO	K650	Z988	K650	K358		K353	11
7061	1	1	2	2021	D329/R570/G919	D329	2	037	22	70-79	215	NO	SI	NO	SI	D320				I10 E149	D320	2
7065	1	1	2	2021	J960/C499 C780	C499	2	038	22	70-79	214	NO	SI	NO	NO	J960	C499 C780			Z892 E039 I509 E109	C499	2
7009	1	1	2	2021	J969/J80/I219	I219	9	051	26	80+	303	NO	SI	SI	NO	J189	J80	J90	J441	I500 I10 E119	J440	10
7132	1	1	2	2021	I461	R98	18	089	20	60-69	000	NO	SI	NO	NO	R570	I219	I509			I219	9
7092	1	1	2	2021	I469/R001/R572/J159*F799	J159	10	059	12	20-29	108	NO	SI	SI	NO	J189	J869	J189		Q02 E43	J869	10
7003	1	1	2	2021	R572/I489	I489	9	053	21	60-69	304	NO	SI	NO	NO	K830	K831	C349 C788			C349	2
4046	1	1	2	2021	J960/R570*I10	I10	9	050	22	70-79	302	NO	SI	NO	NO	J960	I219	K922		I10	K922	11
3085	1	3	2	2021	I219*E149 I10 M199 G510	I219	9	051	24	80+	303	NO	SI	NO	SI	I219	I509	I10		E149	I219	9
3078	1	1	2	2021	R688/N185/C539	C539	2	025	23	70-79	207	NO	SI	NO	NO	R571	N939				N939	14
3082	3	3	2	2021	G931/R568/F069*G409	F069	5	044	12	20-29	603	NO	SI	NO	NO	P219	P528	P90	G409		P528	16
2062	1	1	2	2021	R570/I219/N19 Z491*N189 Q605 I10	Q605	17	088	23	70-79	613	NO	SI	SI	NO	R570	I219	I249		N185 Z492 Q603 N40	I219	9
5141	1	1	2	2021	R578/I609/I619/I10*E669 E039 E785	I619	9	055	20	60-69	307	NO	SI	SI	NO	I674	I619	I10		E039	I619	9
2117	1	3	2	2021	R570/I219/I10*I500	I219	9	051	27	80+	303	NO	SI	SI	NO	R578	I64	I10		K297 I500 J449 E039	I64	9
5053	1	1	2	2021	R570/C530	C530	2	025	21	60-69	207	NO	SI	SI	NO	D649 E876	E46	N823 K929 Z933	C530		C530	2
5051	1	1	2	2021	J180	J180	10	059	24	80+	108	NO	SI	SI	NO	J690	R13	K566 K658 Z988		M259 Z966	K566	11
5004	1	1	2	2021	J960/T175/Q02/F82	Q02	17	088	08	0 a 9	613	NO	SI	NO	NO	G409	G409	G801	Q897	E46	Q897	17
5126	1	3	2	2021	I469/E119/I10/D539*N189	E112	4	041	22	70-79	601	NO	SI	SI	NO	N390	N390			E119	N390	14
6064	1	1	2	2021	J960/J159/Z038*J449	J440	10	060	22	70-79	605	NO	SI	NO	NO	J960	U072				U072	22
3110	1	3	2	2021	R688/J969/N19*C859 Z515	C859	2	036	25	80+	213	NO	SI	NO	NO	R578	D619	C959		N390	C959	2
3142	1	1	2	2021	I219/I10/ Z730*G629	I219	9	051	20	60-69	303	NO	SI	SI	NO	J960	Z730	D489		I10	D489	2
6124	3	3	2	2021	R572/J80/I679	I679	9	055	14	30-39	307	NO	SI	NO	NO	J969	t794	S097			Y34	20
6014	1	1	2	2021	J960/J22/J129/U071	U071	22	010	25	80+	109	NO	SI	NO	NO	J960	J129	U071		I10 J449	U071	22
6024	1	1	2	2021	I219/I10*E039	I219	9	051	21	60-69	303	NO	SI	SI	NO	I219	I10				I219	9
6022	1	1	2	2021	R572/J690/I609/I674*I10 E149	I674	9	055	22	70-79	307	NO	SI	NO	NO	I609	I601	I10		E149	I601	9
2010	1	1	2	2021	R090/D649/C169*C799	C169	2	013	24	80+	201		SI		SI	K922	C169				C169	2
2098	3	3	2	2021	I219/R570/J80/J440*I219 N390 I10	J440	10	060	26	80+	605		SI			I500	J189	J449	N159	I10	J440	10
2008	1	3	2	2021	I219/R570/I251/I694*I219 Z958 I64 I10	I219	9	051	25	80+	303		SI		SI	I499	I500			I10 H402 I350	I350	9
6034	1	1	2	2021	J969*C459	C459	2	038	19	50-59	214	NO	SI	NO	NO	J90	J869	C459		E46	C459	2
6033	1	1	2	2021	R572/K650/K650	K650	11	069	23	70-79	609	NO	SI	NO	NO	R572	K659	N189	I10		I120	9
4022	1	1	2	2021	C509	C509	2	024	22	70-79	206	NO	SI	SI	NO	J960	R568	C509		I10 E119	C509	2
4113	1	1	2	2021	R570/I679	I679	9	055	25	80+	307	NO	SI	SI	NO	I669	I489	I633		E039 I10 N189 J449 I509 I340	i489	9
4084	1	1	2	2021	J960/J129/U071	U071	22	010	22	70-79	109	NO	SI	SI	NO	J969	J180	U071		E119 I10 E039	U071	22
4101	1	1	2	2021	R090/J960/J988/C029	C029	2	011	21	60-69	214	NO	SI	SI	NO	C029				E119	C029	2
4115	3	3	2	2021	C169/C20	C169	2	013	20	60-69	201	NO	SI	NO	SI	C20				I10 E039	C20	2
4103	1	1	2	2021	R090/R572/K550*C189 D487 I739	C189	2	014	19	50-59	202	NO	SI	SI	NO	R572	K559	K659		I743 C180 E46 F102	C180	2
4036	1	1	2	2021	R688/J189/J159*D469	D469	2	037	17	40-49	215	NO	SI	SI	NO	R572	J180	A162	C910	Z038	C910	2
3064	1	3	2	2021	J969/J180/U072 J22	U072	22	010	21	60-69	109	NO	NO	NO	SI	R570	I219				I219	9
6077	1	3	2	2021	U072/I219/I10/G20	U072	22	010	25	80+	109	NO	SI	NO	NO	E46	G20			G309 I10	G20	6
3133	1	1	2	2021	R688/N185/I10	I120	9	050	24	80+	302	NO	SI	NO	NO	R960	N19	I10			I120	9
3070	1	1	2	2021	R570 R578/I710 I509/I255 I38	I710	9	057	19	50-59	309	NO	SI	NO	NO	R571	I710	I359 Z955		Z038	I710	9
5049	2	3	2	2021	I500/B572	B572	1	003	23	70-79	103	NO	SI	NO	NO	I500	B572				B572	1
2055	1	6	2	2021	J969/I219	I219	9	051	19	50-59	303	NO	SI	NO	NO	R578	I64			S720	I64	9
7032	1	1	2	2021	R688/K831/C259	C259	2	017	22	70-79	203	NO	SI	NO	NO	R572	K830	C259 C787		Z038	C259	2
7059	1	3	2	2021	J22/J90/G35	G35	6	047	22	70-79	604	NO	SI	NO	SI	J189	J90	G35		E46	G35	6
3131	1	1	2	2021	P369	P369	16	084	03	0 a 9	405	NO	SI	SI	NO	R572	P369				P369	16
3093	1	1	2	2021	I500/I420/R570/I10	I110	9	050	18	50-59	302	NO	SI	NO	NO	R570	I509	I420	I10	E669	I110	9
3090	1	1	2	2021	R090/J80/U071*E669	U071	22	010	15	30-39	109	NO	SI	NO	NO	J80	U071			N209	U071	22
3089	1	1	2	2021	R092/J81/J180*D649	O961	15	078	11	10 a 19	612	NO	SI	NO	NO	J960	J189				J189	10
3128	3	3	2	2021	J80/U072	U072	22	010	18	50-59	109	NO	NO	NO	SI	J960	U072			I694	U072	22
3099	3	3	2	2021	R99	R99	18	089	10	10 a 19	000	NO	NO	NO	NO	R571	K922	A971			A971	1
3129	1	1	2	2021	T794/I629/D689/T630 X20	X209	20	105	10	10 a 19	510	NO	SI	SI	NO	T794	R048	D696	T630		X201	20
5060	1	3	2	2021	I219/I10/E149/U071*I10 E149	U071	22	010	26	80+	109	NO	NO	SI	SI	J180	U071			I10 E119 I516	U071	22
5064	1	3	2	2021	I469/J969/J189/U071	U071	22	010	17	40-49	109	NO	NO	SI	SI	J189	T941 Y859			F329 E46	Y859	20
2009	1	3	2	2021	J960/E119	E119	4	041	24	80+	601	NO	SI	NO	NO	K767	K746			E119 J449 I10	K746	11
5069	3	3	2	2021	E878/E46/C169*D649	C169	2	013	19	50-59	201	NO	NO	NO	NO	D649	K922	C169		E43	C169	2
5068	3	3	2	2021	I469/I694	I694	9	055	24	80+	307	NO	NO	NO	NO	J969	I749	I693	I10		I693	9
4110	1	3	2	2021	R090/J80/U071 J960*N390	U071	22	010	26	80+	109	NO	SI	SI	NO	J960	U071			I10 E119 C20 C349	U071	22
4065	1	6	2	2021	R570/I219/I500	I219	9	051	23	70-79	303	NO	NO	NO	SI	J960	I219	C61		I10 E119 I251 Z038	C61	2
4011	3	3	2	2021	I469/E162/I64/I10*F172	I64	9	055	23	70-79	307	NO	NO	NO	SI	J960	U072			E119 I10	U072	22
4002	1	1	2	2021	I99	I99	9	058	12	20-29	309	NO	SI	NO	NO	I609					I609	9
7012	1	1	2	2021	U071 J189	U071	22	010	22	70-79	109	NO	SI	SI	NO	J80	J129	U071		I10 J449	U071	22
2033	1	1	2	2021	R572/D733	D733	3	040	19	50-59	614	NO	SI	SI	NO	J960	J189	J189			J189	10
3098	1	1	2	2021	K922/D696/E878/E42	D696	3	040	07	0 a 9	614	NO	SI	NO	NO	R571	K922	D696		E40	D696	3
3127	3	5	2	2021	I219	I219	9	051	25	80+	303	NO	NO	NO	SI	R570	I219			I10	I219	9
3097	1	1	2	2021	I219/J841/J449	J449	10	060	21	60-69	605	NO	NO	NO	NO	J969	J189	J441			J440	10
3095	1	1	2	2021	I469/I679/I10/J449	I679	9	055	22	70-79	307	NO	SI	NO	NO	I219	I509	I10		I489	I219	9
3088	1	1	2	2021	J80/J129/U071	U071	22	010	25	80+	109	NO	SI	NO	NO	J960	J129	U071		E119	U071	22
3092	1	1	2	2021	I469/R572/K830/K802	K802	11	067	13	20-29	609	NO	SI	NO	NO	R572	K830	K805			K803	11
3144	3	3	2	2021	C910	C910	2	035	09	0 a 9	212	NO	NO	NO	SI	R572	D899	C910			C910	2
3091	1	1	2	2021	R570/Q249	Q249	17	087	09	0 a 9	613	NO	SI	NO	NO	J960	J189				J189	10
3094	1	3	2	2021	G931/J969/J189*G809	G809	6	047	08	0 a 9	604	NO	NO	NO	SI	J969	J80			G809	G809	6
7037	1	3	2	2021	R570/J960/J841/U099*I259 N189 J449	U071	22	010	24	80+	109	NO	SI	NO	NO	I219	I259	I10		J449 N189 M169	I219	9
7017	1	3	2	2021	I469/C029	C029	2	011	26	80+	214	NO	SI	NO	NO	C029					C029	2
5142	1	3	2	2021	I10/R570	I10	9	050	26	80+	302	NO	SI	NO	NO	R570	I38 I259	I10			I38	9
7038	1	1	2	2021	I469/R578/I679/I10	I679	9	055	22	70-79	307	NO	SI	NO	NO	I638	I674	I10			I638	9
3023	1	6	2	2021	R571/K922/C762*G309	C762	2	033	23	70-79	214	NO	SI	NO	NO	R571	K922			G309	K922	11
7106	1	3	2	2021	I219/I509/E43*C61 N19 D649	C61	2	028	26	80+	210	NO	NO	NO	SI	C61				I251 E43 D649	C61	2
3031	1	3	2	2021	I219/I709/I10*I694	I219	9	051	22	70-79	303	NO	NO	NO	NO	I219	I251				I219	9
3014	1	3	2	2021	R570/I219/N185/I10*I509 G931	I219	9	051	24	80+	303	NO	SI	NO	NO	I219	I509		I10		I219	9
3035	3	3	2	2021	C795/C509	C509	2	024	22	70-79	206	NO	SI	NO	NO	J969	C795				C809	2
5034	3	3	2	2021	R578/G419/I693	I693	9	055	24	80+	307	NO	SI	NO	SI	R568	G409	i64		N289 N12	i64	9
5032	1	3	2	2021	I219/I509/I10	I219	9	051	25	80+	303	NO	SI	NO	NO	E878	A090			I10	A090	1
3011	1	3	2	2021	R571/C169/E43*I10 R263 R13	C169	2	013	25	80+	201	NO	SI	NO	SI	R571	K922	C169		I10	C169	2
3012	1	6	2	2021	R570/I219/N183/I10	I219	9	051	26	80+	303	NO	SI	NO	SI	I219	I10			F03	I219	9
3046	1	3	2	2021	I499/I249/I10	I249	9	051	19	50-59	303	NO	SI	NO	NO	I219	I249				I219	9
1018	1	3	2	2021	R572/J80/J690*G309	G309	6	047	25	80+	604	NO	NO	NO	SI	J690	J189			E039 G20 I10	J690	10
4015	2	3	2	2021	C539	C539	2	025	20	60-69	207	NO	NO	NO	SI	J960	J81	C539		Z038	C539	2
2120	1	1	2	2021	R578/I269	I269	9	052	25	80+	304	NO	SI	NO	NO	R570	I500			I10 K297 E039	I110	9
2100	1	1	2	2021	I461/I709	I709	9	056	20	60-69	308	NO	SI	NO	NO	I64	I10				I64	9

## Sheet: Dictionary
Variable	Description
ID	ID code
COD_DEPAR	Department where death occurred
COD_MUNIC	Municipality where death occurred
A_DEATH	Area where death occurred
PLA_DEATH	Place where death occurred
TYPE_DEFUN	Type of death
YEAR	Year the death occurred
CAUSE_MULT	Multiple-cause codes for antecedent causes
C_UND1	Code of the underlying Cause of Death
CHA_CIE10O	ICD Chapter X original
CAU_HOMOL	Underlying cause grouped based on List 105 Colombia
GRU_AY1	Age grouped, based on the age of the deceased
GAGE_O	Grouped age
CAUSE_667	Cause grouped based on PAHO List 6/67 (ICD-10)
SEX	Sex of the deceased
SEX_E	Sex deceased
NECRO	Necropsy
RECORD	Medical record
LAB	Lab tests
INT_REL	Interrogation Relatives
C_DEATH	Code direct cause
C_DEATHB	Code cause B
C_DEATHC	Code cause C
C_DEATHD	Code cause D
C_DEATHE	Code other states
C_UND1	Code of the underlying Cause of Death
CHA_CIE10S	ICD Chapter X standard
